# Supplementary material for: Transcriptome Analysis Reveals Anti-Cancer Effects of Isorhapontigenin (ISO) on Highly Invasive Human T24 Bladder Cancer Cells
Source: Int J Mol Sci. 2024 Feb 1;25(3):1783. doi: 10.3390/ijms25031783 (PMC10855786; doi:10.3390/ijms25031783)
Supplement: Supplementary file 1 [file ijms-25-01783-s001.zip]

Archive with 3 entries (3 files):
- Supplemental Figure S1.pdf
- Supplemental Table S1.xlsx
- Supplemental Table S2.pdf
