# Supplementary material for: Transcriptome Analysis Reveals Anti-Cancer Effects of Isorhapontigenin (ISO) on Highly Invasive Human T24 Bladder Cancer Cells
Source: Int J Mol Sci. 2024 Feb 1;25(3):1783. doi: 10.3390/ijms25031783 (PMC10855786; doi:10.3390/ijms25031783)
Supplement: Supplementary file 1 [file ijms-25-01783-s001.zip › Supplemental Table S1.xlsx]

## Sheet: Sheet1
Name	Chromosome	Region	Max group mean	Log₂ fold change	Fold change	P-value	FDR p-value	Bonferroni	ENSEMBL	Biotype
ISG15	1	1001138..1014540	146.708	0.353099	1.2773	2.3608e-05	0.000921431	0.567821	ENSG00000187608	protein_coding
PEX10	1	complement(2403964..2413797)	10.2935	0.312167	1.24157	0.00049036	0.0105291	1	ENSG00000157911	protein_coding
KCNAB2	1	5990927..6101193	8.10088	-0.24244	-1.18299	0.00351674	0.0470231	1	ENSG00000069424	protein_coding
TNFRSF25	1	complement(6460786..6466175)	2.45705	-0.439957	-1.35656	7.10166e-05	0.00229286	1	ENSG00000215788	protein_coding
TNFRSF9	1	complement(7915871..7943165)	2.16146	0.710773	1.63668	3.57559e-11	5.51249e-09	8.60002e-07	ENSG00000049249	protein_coding
ERRFI1	1	complement(8004404..8026309)	99.1331	-0.289619	-1.22232	0.000379647	0.00867114	1	ENSG00000116285	protein_coding
NMNAT1	1	9943428..9985501	3.40805	0.295542	1.22735	0.00348842	0.0468697	1	ENSG00000173614	protein_coding
AGTRAP	1	11736084..11754802	20.5448	0.294998	1.22688	0.000760319	0.0149513	1	ENSG00000177674	protein_coding
DHRS3	1	complement(12567910..12618210)	22.6656	-0.399208	-1.31878	2.74909e-06	0.000142739	0.0661212	ENSG00000162496	protein_coding
KAZN	1	13892792..15118043	0.978915	-0.499426	-1.41365	2.04953e-06	0.000111259	0.0492953	ENSG00000189337	protein_coding
EFHD2	1	15409888..15430339	327.03	-0.432421	-1.3495	9.7105e-08	7.79723e-06	0.00233557	ENSG00000142634	protein_coding
FAM131C	1	complement(16057769..16073651)	3.14423	-0.710533	-1.63641	1.79709e-05	0.000717767	0.432237	ENSG00000185519	protein_coding
PADI2	1	complement(17066761..17119451)	0.949485	-0.750672	-1.68258	3.66447e-08	3.39306e-06	0.000881379	ENSG00000117115	protein_coding
ALDH4A1	1	complement(18871430..18902724)	6.04449	0.295805	1.22757	0.00201298	0.0309413	1	ENSG00000159423	protein_coding
CAMK2N1	1	complement(20482391..20486210)	2.76724	-0.443342	-1.35975	0.00027723	0.00682756	1	ENSG00000162545	protein_coding
SH2D5	1	complement(20719731..20732837)	1.35566	-0.556169	-1.47036	1.88397e-05	0.000748588	0.453133	ENSG00000189410	protein_coding
ECE1	1	complement(21217247..21345572)	46.9707	-0.277511	-1.2121	0.000678248	0.0136687	1	ENSG00000117298	protein_coding
E2F2	1	complement(23506438..23531233)	2.45185	0.380469	1.30177	0.000289883	0.00709386	1	ENSG00000007968	protein_coding
ID3	1	complement(23557926..23559501)	27.8091	0.37521	1.29703	2.58575e-05	0.000994126	0.621924	ENSG00000117318	protein_coding
CLIC4	1	24745382..24844321	178.256	-0.399682	-1.31922	8.32321e-07	5.0719e-05	0.020019	ENSG00000169504	protein_coding
HMGN2	1	26472440..26476642	273.711	0.27221	1.20766	0.000784846	0.0152777	1	ENSG00000198830	protein_coding
TRNP1	1	26993692..27000886	38.704	0.282139	1.216	0.000933186	0.0174176	1	ENSG00000253368	protein_coding
IFI6	1	complement(27666064..27672212)	35.7815	0.894466	1.85892	1.03617e-21	4.99206e-19	2.49219e-17	ENSG00000126709	protein_coding
LAPTM5	1	complement(30732469..30757774)	10.4168	-0.292143	-1.22446	0.00124796	0.0217168	1	ENSG00000162511	protein_coding
SERINC2	1	31409565..31434680	21.3495	-0.299331	-1.23057	0.000450045	0.00977231	1	ENSG00000168528	protein_coding
SPOCD1	1	complement(31790422..31816022)	3.56765	-0.880296	-1.84075	1.1777e-19	5.0435e-17	2.83261e-15	ENSG00000134668	protein_coding
YARS1	1	complement(32775237..32818031)	25.1061	-0.394265	-1.31427	1.5839e-06	8.94469e-05	0.038096	ENSG00000134684	protein_coding
SFPQ	1	complement(35176378..35193446)	47.4355	0.274138	1.20927	0.00078413	0.0152777	1	ENSG00000116560	protein_coding
CAP1	1	40040233..40072649	173.982	-0.281822	-1.21573	0.000517119	0.0109813	1	ENSG00000131236	protein_coding
CITED4	1	complement(40861054..40862363)	15.8421	0.544803	1.45882	2.75392e-08	2.62081e-06	0.000662372	ENSG00000179862	protein_coding
SLC2A1	1	complement(42925353..42958893)	49.6568	-0.535974	-1.44992	5.75378e-11	8.61224e-09	1.3839e-06	ENSG00000117394	protein_coding
TSPAN1	1	46175073..46185962	7.2038	0.40153	1.32091	6.3262e-05	0.00209744	1	ENSG00000117472	protein_coding
ATPAF1	1	complement(46632737..46673867)	7.758	0.321359	1.24951	0.000287379	0.00704376	1	ENSG00000123472	protein_coding
CDKN2C	1	50960745..50974634	11.7067	0.315084	1.24408	0.000492828	0.0105673	1	ENSG00000123080	protein_coding
CZIB	1	complement(53214099..53220634)	5.79633	0.30264	1.2334	0.00121669	0.0213885	1	ENSG00000162384	protein_coding
PCSK9	1	55039447..55064852	2.08219	0.340745	1.26641	0.00150621	0.024809	1	ENSG00000169174	protein_coding
PLPP3	1	complement(56494761..56645301)	7.48286	0.416007	1.33423	3.59637e-06	0.000178281	0.0865	ENSG00000162407	protein_coding
OMA1	1	complement(58415384..58546802)	2.9628	0.401111	1.32052	0.000254463	0.00638933	1	ENSG00000162600	protein_coding
TACSTD2	1	complement(58575433..58577252)	22.9791	0.364173	1.28714	4.38312e-05	0.00156061	1	ENSG00000184292	protein_coding
ALG6	1	63367575..63438553	4.34225	0.349725	1.27432	0.000229862	0.00588667	1	ENSG00000088035	protein_coding
AK4	1	65147549..65232145	14.4252	-0.244633	-1.18479	0.00349007	0.0468697	1	ENSG00000162433	protein_coding
SLC35D1	1	complement(66999350..67054148)	3.89325	0.390902	1.31121	3.84338e-05	0.00138442	0.924409	ENSG00000116704	protein_coding
IFI44L	1	78619902..78646145	0.469337	1.07418	2.10552	4.73956e-06	0.000229779	0.113996	ENSG00000137959	protein_coding
IFI44	1	78649796..78664078	18.7695	0.470893	1.38597	1.80826e-07	1.34676e-05	0.00434923	ENSG00000137965	protein_coding
BCL10	1	complement(85265776..85276632)	15.5254	-0.255277	-1.19357	0.00287453	0.0406876	1	ENSG00000142867	protein_coding
GBP2	1	complement(89106132..89150456)	1.73104	0.692497	1.61608	2.52269e-10	3.4418e-08	6.06758e-06	ENSG00000162645	protein_coding
GBP4	1	complement(89181144..89198942)	2.12274	0.371102	1.29334	0.00043858	0.0095936	1	ENSG00000162654	protein_coding
GBP5	1	complement(89256189..89272860)	0.163247	0.91056	1.87978	0.000721547	0.014346	1	ENSG00000154451	protein_coding
LRRC8B	1	89524829..89597861	0.823956	0.421699	1.3395	0.000699117	0.014016	1	ENSG00000197147	protein_coding
CDC7	1	91500851..91525764	5.75427	0.361051	1.28436	0.000195329	0.00519204	1	ENSG00000097046	protein_coding
F3	1	complement(94529173..94541759)	52.554	-1.80602	-3.49677	2.03102e-99	1.56561e-95	4.885e-95	ENSG00000117525	protein_coding
VCAM1	1	100719742..100739045	0.0738551	2.56754	5.92797	0.000336387	0.00796332	1	ENSG00000162692	protein_coding
PRMT6	1	107056674..107067636	9.3034	0.287706	1.2207	0.00125331	0.0217838	1	ENSG00000198890	protein_coding
NTNG1	1	107140007..107484923	1.74036	-0.542407	-1.4564	5.4157e-08	4.77108e-06	0.00130258	ENSG00000162631	protein_coding
SARS1	1	109213918..109238182	56.9613	-0.454682	-1.37048	3.36417e-08	3.14336e-06	0.00080915	ENSG00000031698	protein_coding
CSF1	1	109910242..109930992	13.6481	0.521441	1.43539	1.34359e-09	1.6183e-07	3.23161e-05	ENSG00000184371	protein_coding
RHOC	1	complement(112701127..112707434)	81.3552	-0.292303	-1.22459	0.0003479	0.00810207	1	ENSG00000155366	protein_coding
PHGDH	1	119648411..119744218	31.3623	-0.516822	-1.4308	2.89703e-10	3.88378e-08	6.96793e-06	ENSG00000092621	protein_coding
ITGA10	1	complement(145891208..145910111)	0.24811	0.895671	1.86048	0.00210718	0.0320923	1	ENSG00000143127	protein_coding
NBPF14	1	complement(148531385..148679742)	3.98953	-0.255609	-1.19384	0.00352706	0.0470793	1	ENSG00000270629	protein_coding
NOTCH2NLB	1	complement(148600285..148679746)	1.48702	0.316492	1.2453	0.00328769	0.0447364	1	ENSG00000286019	protein_coding
H4C14	1	149832657..149839767	4.5203	0.453778	1.36962	0.000114486	0.00338779	1	ENSG00000270882	protein_coding
ADAMTSL4	1	150549369..150560937	0.752848	0.5193	1.43326	0.00196533	0.0303384	1	ENSG00000143382	protein_coding
CTSK	1	complement(150794880..150809577)	0.336669	-0.641786	-1.56026	0.00175858	0.0279793	1	ENSG00000143387	protein_coding
C1orf56	1	151047751..151051986	3.27586	0.655779	1.57547	1.19571e-07	9.1259e-06	0.00287593	ENSG00000143443	protein_coding
CDC42SE1	1	complement(151050971..151070325)	25.503	-0.274545	-1.20961	0.00106154	0.0192086	1	ENSG00000197622	protein_coding
S100A13	1	complement(153618787..153631360)	63.1459	-0.260502	-1.1979	0.00171936	0.0275259	1	ENSG00000189171	protein_coding
ATP8B2	1	154325525..154351304	7.01585	0.257488	1.1954	0.00312443	0.0431238	1	ENSG00000143515	protein_coding
EFNA4	1	155063737..155069553	13.3608	0.333023	1.25965	0.000886784	0.0167338	1	ENSG00000243364	protein_coding
SLC50A1	1	155135344..155138857	20.0325	0.379236	1.30065	1.73938e-05	0.000705685	0.418356	ENSG00000169241	protein_coding
GBA1	1	complement(155234452..155244699)	25.3362	0.28563	1.21894	0.000722092	0.014346	1	ENSG00000177628	protein_coding
ARHGEF2	1	complement(155946851..156007070)	12.2874	-0.390834	-1.31115	3.11469e-06	0.000159004	0.0749146	ENSG00000116584	protein_coding
MEF2D	1	complement(156463727..156500779)	8.03923	-0.331221	-1.25808	0.000150172	0.00420946	1	ENSG00000116604	protein_coding
IQGAP3	1	complement(156525405..156572604)	15.1116	-0.243728	-1.18405	0.00370228	0.0489941	1	ENSG00000183856	protein_coding
PEAR1	1	156893698..156916429	10.0455	-0.291186	-1.22365	0.000790455	0.0153096	1	ENSG00000187800	protein_coding
CFAP45	1	complement(159872364..159900165)	0.497295	-1.20818	-2.31046	0.000275281	0.00679042	1	ENSG00000213085	protein_coding
TAGLN2	1	complement(159918107..159925507)	458.219	-0.238852	-1.18005	0.0031832	0.0438108	1	ENSG00000158710	protein_coding
F11R	1	complement(160995211..161021343)	15.8621	-0.402493	-1.32179	2.25823e-06	0.00011923	0.0543151	ENSG00000158769	protein_coding
RGS4	1	163068775..163076802	1.43242	0.62869	1.54616	8.18781e-07	5.00918e-05	0.0196933	ENSG00000117152	protein_coding
NMNAT2	1	complement(183248237..183418380)	9.69737	-0.292253	-1.22455	0.000651252	0.0132772	1	ENSG00000157064	protein_coding
PTGS2	1	complement(186671791..186680922)	2.98938	-0.948165	-1.92942	2.38045e-19	9.65775e-17	5.72547e-15	ENSG00000073756	protein_coding
PLA2G4A	1	186828949..186988981	3.53707	-0.34523	-1.27035	0.00176714	0.0280577	1	ENSG00000116711	protein_coding
INAVA	1	200891048..200915742	24.6071	-0.369709	-1.29209	9.22543e-06	0.000406367	0.22189	ENSG00000163362	protein_coding
KIF21B	1	complement(200969390..201023714)	2.13649	-0.452924	-1.36881	1.45196e-06	8.26007e-05	0.0349224	ENSG00000116852	protein_coding
SHISA4	1	201888680..201892587	8.79496	0.302765	1.23351	0.00247857	0.0361516	1	ENSG00000198892	protein_coding
RABIF	1	complement(202878282..202889149)	5.5106	0.331959	1.25872	0.000878577	0.0166197	1	ENSG00000183155	protein_coding
BLACAT1	1	complement(205434885..205457091)	1.06539	-0.741327	-1.67171	2.20951e-06	0.000117059	0.0531432	ENSG00000281406	protein_coding
IKBKE	1	206470476..206496889	11.6687	0.328095	1.25535	0.000212677	0.00551994	1	ENSG00000263528	protein_coding
LAMB3	1	complement(209614870..209652425)	152.742	-0.329202	-1.25632	4.97849e-05	0.0017444	1	ENSG00000196878	protein_coding
CNIH3	1	224434660..224740554	4.63075	-0.678537	-1.60052	4.33471e-13	9.03085e-11	1.04258e-08	ENSG00000143786	protein_coding
EPHX1	1	225810124..225845563	22.5554	0.303404	1.23405	0.00048306	0.0104013	1	ENSG00000143819	protein_coding
JMJD4	1	complement(227730425..227735411)	5.08475	0.291086	1.22356	0.0023668	0.0348842	1	ENSG00000081692	protein_coding
IBA57	1	228165804..228182257	1.2803	0.426427	1.3439	5.60507e-05	0.00190758	1	ENSG00000181873	protein_coding
RHOU	1	228735479..228746664	1.57654	0.503606	1.41775	9.54743e-05	0.00295333	1	ENSG00000116574	protein_coding
TARBP1	1	complement(234391313..234479179)	2.25415	0.294538	1.22649	0.00297095	0.0415227	1	ENSG00000059588	protein_coding
TBCE_2	1	235367360..235452443	0.93048	1.15328	2.22419	3.21926e-11	5.01326e-09	7.74296e-07	ENSG00000284770	protein_coding
CEP170	1	complement(243124428..243255348)	13.1168	-0.277716	-1.21227	0.000826577	0.0158264	1	ENSG00000143702	protein_coding
AKT3	1	complement(243488233..243851079)	7.3198	-0.241583	-1.18229	0.00378653	0.0496403	1	ENSG00000117020	protein_coding
EFCAB2	1	244969682..245127164	0.377188	0.636533	1.55459	0.0026461	0.0381975	1	ENSG00000203666	protein_coding
SMYD3	1	complement(245749342..246507312)	4.35691	-0.28569	-1.21899	0.00221773	0.0331823	1	ENSG00000185420	protein_coding
NLRP3	1	247416156..247449108	3.12254	-0.361811	-1.28504	0.000397753	0.00889773	1	ENSG00000162711	protein_coding
PXDN	2	complement(1631887..1744852)	1.45714	-0.787846	-1.72649	3.26804e-14	7.63384e-12	7.86029e-10	ENSG00000130508	protein_coding
ADI1	2	complement(3497366..3519531)	9.97116	0.517929	1.4319	3.56399e-09	3.92471e-07	8.5721e-05	ENSG00000182551	protein_coding
CMPK2	2	complement(6840570..6866635)	0.43846	1.08001	2.11405	0.00019828	0.00525237	1	ENSG00000134326	protein_coding
RSAD2	2	6865557..6898239	0.31578	1.09462	2.13557	0.000170024	0.00464762	1	ENSG00000134321	protein_coding
RNF144A	2	6917412..7068286	0.349673	0.65755	1.5774	0.00375376	0.0492944	1	ENSG00000151692	protein_coding
ID2	2	8678845..8684461	0.868057	0.830425	1.77821	0.00120729	0.0212962	1	ENSG00000115738	protein_coding
HPCAL1	2	10302889..10427617	23.9739	-0.780859	-1.71815	8.6834e-21	3.82491e-18	2.08853e-16	ENSG00000115756	protein_coding
TRIB2	2	12716910..12742734	6.37566	0.358362	1.28197	0.000108126	0.00324947	1	ENSG00000071575	protein_coding
RHOB	2	20447074..20449440	24.4636	0.401023	1.32044	3.9648e-06	0.000194049	0.0953615	ENSG00000143878	protein_coding
TP53I3	2	complement(24077433..24085861)	16.0798	0.525474	1.43941	6.86036e-09	7.05108e-07	0.000165005	ENSG00000115129	protein_coding
EFR3B	2	25042076..25159135	0.237692	0.69574	1.61971	0.00170186	0.0273023	1	ENSG00000084710	protein_coding
KCNK3	2	26692722..26733420	1.2402	-3.33573	-10.0962	2.14013e-47	3.29944e-44	5.14745e-43	ENSG00000171303	protein_coding
FOSL2	2	28392448..28417317	40.588	-0.287704	-1.2207	0.000439761	0.00960311	1	ENSG00000075426	protein_coding
CDC42EP3	2	complement(37641882..37738468)	10.3605	-0.310394	-1.24005	0.000220412	0.00569195	1	ENSG00000163171	protein_coding
ZFP36L2	2	complement(43222402..43226606)	16.5114	0.26226	1.19936	0.00238625	0.0351374	1	ENSG00000152518	protein_coding
SRBD1	2	complement(45388680..45612165)	4.07079	0.390621	1.31096	5.95009e-05	0.00200289	1	ENSG00000068784	protein_coding
EPAS1	2	46293667..46386697	21.5737	-0.256805	-1.19483	0.00193232	0.0300845	1	ENSG00000116016	protein_coding
EFEMP1	2	complement(55865967..55924139)	77.9154	0.266272	1.2027	0.00113438	0.0202416	1	ENSG00000115380	protein_coding
DYSF	2	71453561..71686763	3.70342	-0.507558	-1.42164	3.18764e-08	2.99658e-06	0.000766692	ENSG00000135636	protein_coding
SPR	2	72887382..72892158	24.3498	0.28006	1.21425	0.00191918	0.0300081	1	ENSG00000116096	protein_coding
MTHFD2	2	74186172..74217565	10.4326	-0.242667	-1.18318	0.00365592	0.0484637	1	ENSG00000065911	protein_coding
HK2	2	74834127..74893359	14.2362	-0.38144	-1.30264	6.9861e-06	0.000318653	0.16803	ENSG00000159399	protein_coding
KCMF1	2	84971093..85059472	7.16891	-0.268737	-1.20475	0.00190134	0.0297593	1	ENSG00000176407	protein_coding
NPAS2	2	100820139..100996829	2.06778	-0.336109	-1.26235	0.000324257	0.00776253	1	ENSG00000170485	protein_coding
TBC1D8	2	complement(101007228..101252866)	6.75666	-0.39605	-1.3159	8.0351e-06	0.000362214	0.19326	ENSG00000204634	protein_coding
FHL2	2	complement(105357712..105438513)	12.0248	-0.314438	-1.24353	0.000215972	0.00559604	1	ENSG00000115641	protein_coding
RGPD5	2	109792758..109857705	1.01239	0.452555	1.36846	1.36666e-05	0.000564875	0.32871	ENSG00000015568	protein_coding
LIMS3	2	109898428..109925625	0.389859	-2.45027	-5.46518	0.000532372	0.0112433	1	ENSG00000256977	protein_coding
MALL	2	complement(110083870..110116022)	42.7271	0.286101	1.21934	0.000641922	0.013108	1	ENSG00000144063	protein_coding
RGPD6	2	complement(110513802..110610840)	1.83688	-0.290399	-1.22298	0.00195281	0.0302589	1	ENSG00000183054	protein_coding
MERTK	2	111898607..112029561	1.28085	0.474833	1.38976	0.00372771	0.0492128	1	ENSG00000153208	protein_coding
SLC20A1	2	112645939..112663825	26.7701	-0.423511	-1.34119	3.50659e-07	2.39586e-05	0.00843405	ENSG00000144136	protein_coding
IL1A	2	complement(112773925..112784493)	55.6448	-0.544934	-1.45895	9.03506e-11	1.31409e-08	2.17311e-06	ENSG00000115008	protein_coding
IL1B	2	complement(112829751..112836816)	95.1133	-0.921013	-1.89344	4.21266e-29	3.24733e-26	1.01323e-24	ENSG00000125538	protein_coding
PSD4	2	113157325..113209396	1.20351	0.328635	1.25582	0.00112192	0.0200656	1	ENSG00000125637	protein_coding
ACTR3	2	113890063..113962596	25.7074	-0.306711	-1.23688	0.000177027	0.00480298	1	ENSG00000115091	protein_coding
GPR39	2	132416805..132646582	7.63728	-0.32106	-1.24925	0.000651932	0.0132772	1	ENSG00000183840	protein_coding
CXCR4	2	complement(136114349..136119177)	0.139338	-2.33976	-5.06219	0.00150538	0.024809	1	ENSG00000121966	protein_coding
HNMT	2	137964020..138016364	2.26673	0.616438	1.53309	4.20607e-08	3.81441e-06	0.00101164	ENSG00000150540	protein_coding
KYNU	2	142877657..143055833	0.679492	0.665037	1.58561	1.68726e-09	1.98568e-07	4.05819e-05	ENSG00000115919	protein_coding
NMI	2	complement(151270470..151289894)	6.92058	0.357268	1.281	0.000184413	0.00497046	1	ENSG00000123609	protein_coding
IFIH1	2	complement(162267074..162318684)	3.61635	0.3921	1.3123	6.94925e-05	0.00226027	1	ENSG00000115267	protein_coding
SCN3A	2	complement(165087526..165204050)	0.0868072	1.08041	2.11464	0.00304506	0.0422934	1	ENSG00000153253	protein_coding
ITGA6	2	172427354..172506459	39.2684	-0.237688	-1.1791	0.00372839	0.0492128	1	ENSG00000091409	protein_coding
PDK1	2	172555373..172608669	2.18038	-0.352335	-1.27663	0.000110268	0.00330097	1	ENSG00000152256	protein_coding
CDCA7	2	173354820..173368997	7.78449	0.321918	1.24999	0.00035399	0.00820671	1	ENSG00000144354	protein_coding
NFE2L2	2	complement(177218667..177392756)	3.99485	-0.25548	-1.19373	0.00305841	0.0424406	1	ENSG00000116044	protein_coding
GULP1	2	188291669..188595931	3.46547	-0.305673	-1.23599	0.000572891	0.0119033	1	ENSG00000144366	protein_coding
GLS	2	190880821..190965552	32.5415	0.402176	1.3215	8.8706e-07	5.34211e-05	0.0213356	ENSG00000115419	protein_coding
STAT1	2	complement(190908460..191020960)	5.26851	0.32624	1.25374	0.000109821	0.00329398	1	ENSG00000115415	protein_coding
AOX1	2	200586014..200677064	1.06134	-0.84478	-1.79599	3.51212e-07	2.39586e-05	0.00844736	ENSG00000138356	protein_coding
MPP4	2	complement(201644870..201698694)	0.135319	-1.59672	-3.02454	0.000763498	0.0149819	1	ENSG00000082126	protein_coding
KLF7	2	complement(207074137..207173856)	5.31952	-0.447177	-1.36337	3.39621e-07	2.34795e-05	0.00816856	ENSG00000118263	protein_coding
IDH1	2	complement(208236229..208266074)	17.691	0.272233	1.20768	0.0013389	0.0228339	1	ENSG00000138413	protein_coding
CPS1	2	210477682..210679107	1.45158	0.393567	1.31364	0.000104608	0.0031747	1	ENSG00000021826	protein_coding
FN1	2	complement(215360440..215436073)	738.178	-0.280504	-1.21462	0.000507261	0.0108167	1	ENSG00000115414	protein_coding
MARCHF4	2	complement(216257865..216372483)	3.99085	-0.355806	-1.2797	0.000258355	0.00645552	1	ENSG00000144583	protein_coding
IGFBP5	2	complement(216672105..216695549)	20.8861	-0.581018	-1.4959	3.53221e-12	6.4066e-10	8.49568e-08	ENSG00000115461	protein_coding
TNS1	2	complement(217799588..218033982)	0.777916	-0.915797	-1.88661	1.70564e-16	5.25916e-14	4.1024e-12	ENSG00000079308	protein_coding
ANKZF1	2	219229783..219236679	5.15591	-0.327418	-1.25477	0.000335295	0.00795268	1	ENSG00000163516	protein_coding
OBSL1	2	complement(219550728..219571859)	3.91369	0.280672	1.21476	0.00174508	0.0278276	1	ENSG00000124006	protein_coding
SGPP2	2	222424543..222562621	0.955381	0.575941	1.49065	0.000660684	0.0134048	1	ENSG00000163082	protein_coding
ACSL3	2	222860942..222944639	8.48036	0.318449	1.24699	0.000139207	0.00396702	1	ENSG00000123983	protein_coding
SERPINE2	2	complement(223975045..224039318)	5.18442	0.419939	1.33787	2.07332e-06	0.000111764	0.0498676	ENSG00000135919	protein_coding
DNER	2	complement(229357629..229714555)	18.3731	-0.344117	-1.26937	5.68565e-05	0.00193023	1	ENSG00000187957	protein_coding
B3GNT7	2	231395710..231401164	6.37714	-0.312372	-1.24175	0.000972596	0.0180006	1	ENSG00000156966	protein_coding
LRRFIP1	2	237627587..237813682	9.22887	-0.261691	-1.19888	0.0017077	0.0273676	1	ENSG00000124831	protein_coding
ASB1	2	238426742..238452250	6.85943	-0.257476	-1.19539	0.00315677	0.0434924	1	ENSG00000065802	protein_coding
ITPR1	3	4493345..4847506	0.28372	-0.409176	-1.32793	0.000337611	0.00797083	1	ENSG00000150995	protein_coding
BHLHE40	3	4979437..4985323	52.7841	-0.50498	-1.4191	1.0189e-09	1.2668e-07	2.45065e-05	ENSG00000134107	protein_coding
EDEM1	3	5187646..5219958	12.9129	-0.258169	-1.19596	0.00226244	0.0337657	1	ENSG00000134109	protein_coding
PRRT3	3	complement(9939450..9952408)	1.28658	0.428645	1.34597	0.000225836	0.00580285	1	ENSG00000163704	protein_coding
TIMP4	3	complement(12153068..12158912)	2.78089	-0.604773	-1.52074	0.00352654	0.0470793	1	ENSG00000157150	protein_coding
PPARG	3	12287368..12434356	7.35434	-0.9674	-1.95531	1.90397e-29	1.60973e-26	4.57942e-25	ENSG00000132170	protein_coding
TMEM40	3	complement(12733528..12769457)	2.52984	-0.832859	-1.78121	1.22403e-11	2.05118e-09	2.94404e-07	ENSG00000088726	protein_coding
SLC6A6	3	14402576..14489349	12.063	-0.939962	-1.91848	2.74343e-28	2.01407e-25	6.5985e-24	ENSG00000131389	protein_coding
RBMS3	3	28574791..30010391	0.775524	-0.317866	-1.24649	0.00193866	0.0301293	1	ENSG00000144642	protein_coding
TRANK1	3	complement(36826819..36945057)	1.53584	0.302981	1.23369	0.00206103	0.0315227	1	ENSG00000168016	protein_coding
XYLB	3	38346760..38421348	1.0057	0.440238	1.35683	0.000541659	0.0113616	1	ENSG00000093217	protein_coding
EXOG	3	38496127..38542161	1.46514	0.349614	1.27422	0.00289651	0.0408185	1	ENSG00000157036	protein_coding
ZNF619	3	40477113..40491053	1.23433	0.445984	1.36224	0.000396394	0.00888257	1	ENSG00000177873	protein_coding
SNRK	3	43286512..43424764	5.89195	-0.480479	-1.39521	7.74169e-08	6.5579e-06	0.00186203	ENSG00000163788	protein_coding
TMEM42	3	44861904..44865670	4.0817	0.396366	1.31619	0.000198992	0.00526219	1	ENSG00000169964	protein_coding
CDCP1	3	complement(45082277..45146422)	72.9115	-0.442978	-1.35941	5.33959e-08	4.73106e-06	0.00128428	ENSG00000163814	protein_coding
TMEM158	3	complement(45224466..45226287)	11.1188	-0.278791	-1.21318	0.00382639	0.0499928	1	ENSG00000249992	protein_coding
PFKFB4	3	complement(48517684..48562015)	6.04308	-0.564617	-1.47899	4.82355e-10	6.30209e-08	1.16016e-05	ENSG00000114268	protein_coding
MST1R	3	complement(49887002..49903873)	5.33336	-0.271139	-1.20676	0.0032994	0.0448167	1	ENSG00000164078	protein_coding
CYB561D2	3	50350845..50358460	6.8292	0.403432	1.32265	0.00013158	0.00379172	1	ENSG00000114395	protein_coding
ABHD14A	3	51971426..51981196	4.90193	0.336217	1.26244	0.00192872	0.0300845	1	ENSG00000248487	protein_coding
ACY1	3	51983340..51989197	5.221	0.295816	1.22758	0.00169868	0.0273023	1	ENSG00000243989	protein_coding
WNT5A	3	complement(55465715..55490539)	0.969419	-0.601536	-1.51733	1.71651e-06	9.58819e-05	0.0412855	ENSG00000114251	protein_coding
IL17RD	3	complement(57089982..57170306)	0.76685	0.411671	1.33023	0.000717118	0.014284	1	ENSG00000144730	protein_coding
FLNB	3	58008398..58172251	31.112	-0.406095	-1.32509	5.44018e-07	3.59962e-05	0.0130847	ENSG00000136068	protein_coding
PXK	3	58332880..58426127	3.24248	-0.349737	-1.27433	0.000425492	0.00943857	1	ENSG00000168297	protein_coding
C3orf14	3	62319015..62336213	2.81475	0.30938	1.23918	0.00353863	0.0471521	1	ENSG00000114405	protein_coding
LRIG1	3	complement(66378797..66501263)	1.70123	-0.354216	-1.27829	0.000890195	0.0167572	1	ENSG00000144749	protein_coding
GBE1	3	complement(81489703..81761645)	20.6358	-0.361971	-1.28518	1.77291e-05	0.000711796	0.42642	ENSG00000114480	protein_coding
COL8A1	3	99638475..99799226	10.0137	0.473346	1.38833	2.27225e-08	2.17586e-06	0.000546522	ENSG00000144810	protein_coding
FILIP1L	3	complement(99828811..100114513)	0.860334	0.547876	1.46193	0.000580572	0.0120143	1	ENSG00000168386	protein_coding
TMEM45A	3	100492619..100577444	1.28305	-0.557806	-1.47203	0.000248611	0.00627733	1	ENSG00000181458	protein_coding
DZIP3	3	108589705..108694840	2.07643	0.385952	1.30672	0.00019053	0.00511742	1	ENSG00000198919	protein_coding
GTF2E1	3	120742637..120783069	5.18197	0.307292	1.23738	0.00198748	0.0306104	1	ENSG00000153767	protein_coding
PARP9	3	complement(122527924..122564577)	2.62815	0.390128	1.31051	4.27492e-05	0.00152561	1	ENSG00000138496	protein_coding
DTX3L	3	122564338..122575203	9.68493	0.25931	1.19691	0.00282327	0.0401534	1	ENSG00000163840	protein_coding
TPRA1	3	complement(127571232..127598267)	7.202	-0.29163	-1.22402	0.00103953	0.0188763	1	ENSG00000163870	protein_coding
MGLL	3	complement(127689062..128052190)	17.3403	-0.362231	-1.28541	1.12424e-05	0.000476164	0.270401	ENSG00000074416	protein_coding
ISY1-RAB43	3	complement(129087575..129161036)	5.70273	-0.496522	-1.41081	1.07008e-07	8.33201e-06	0.00257375	ENSG00000261796	protein_coding
SLC25A36	3	140941830..140980995	5.63525	-0.304142	-1.23468	0.000438703	0.0095936	1	ENSG00000114120	protein_coding
RASA2	3	141487027..141615344	3.07193	-0.313618	-1.24282	0.00137783	0.0233172	1	ENSG00000155903	protein_coding
PLOD2	3	complement(146035139..146163725)	35.0464	-0.316612	-1.2454	9.9351e-05	0.00303908	1	ENSG00000152952	protein_coding
PLSCR1	3	complement(146515180..146544856)	8.59448	0.404674	1.32379	7.34784e-06	0.000334164	0.17673	ENSG00000188313	protein_coding
TM4SF1	3	complement(149369022..149377692)	36.7149	-0.632151	-1.54987	4.44224e-14	1.02218e-11	1.06845e-09	ENSG00000169908	protein_coding
TIPARP	3	156673235..156706770	5.2269	-0.428122	-1.34548	5.6696e-06	0.000267303	0.136365	ENSG00000163659	protein_coding
PTX3	3	157436850..157443633	268.922	0.565229	1.47962	3.91026e-12	6.92925e-10	9.40496e-08	ENSG00000163661	protein_coding
TNIK	3	complement(171058414..171460408)	0.709912	-0.385515	-1.30633	0.00101018	0.0185183	1	ENSG00000154310	protein_coding
TNFSF10	3	complement(172505508..172523475)	2.13934	1.34885	2.54709	3.83797e-16	1.11642e-13	9.23109e-12	ENSG00000121858	protein_coding
LAMP3	3	complement(183122215..183163839)	3.64015	0.566004	1.48042	9.27024e-08	7.52207e-06	0.00222968	ENSG00000078081	protein_coding
B3GNT5	3	183253253..183298504	5.47708	-0.421254	-1.33909	1.9889e-06	0.000108733	0.047837	ENSG00000176597	protein_coding
MAP6D1	3	complement(183815922..183825594)	2.0425	0.622567	1.53961	0.00117472	0.0207929	1	ENSG00000180834	protein_coding
PSMD2	3	184299198..184309050	128.28	-0.292891	-1.22509	0.000309795	0.00752143	1	ENSG00000175166	protein_coding
IGF2BP2	3	complement(185643130..185825042)	17.3342	-0.256609	-1.19467	0.00234177	0.0345815	1	ENSG00000073792	protein_coding
P3H2	3	complement(189956728..190122437)	12.1458	0.428136	1.34549	6.62581e-07	4.18648e-05	0.0159364	ENSG00000090530	protein_coding
MB21D2	3	complement(192796815..192917856)	5.52177	-0.339249	-1.2651	0.0006609	0.0134048	1	ENSG00000180611	protein_coding
HES1	3	194136148..194138732	11.9294	-0.373229	-1.29525	7.5568e-05	0.00241708	1	ENSG00000114315	protein_coding
ATP13A3	3	complement(194402672..194498364)	4.40829	-0.245065	-1.18515	0.00353507	0.0471454	1	ENSG00000133657	protein_coding
TM4SF19	3	complement(196319342..196338503)	3.08014	-0.61762	-1.53434	3.23326e-06	0.000163433	0.0777663	ENSG00000145107	protein_coding
DLG1	3	complement(197042560..197299330)	9.25981	-0.315711	-1.24462	0.000140906	0.00400063	1	ENSG00000075711	protein_coding
C4orf48	4	2041995..2043964	26.9759	0.686879	1.6098	9.594e-11	1.38234e-08	2.30755e-06	ENSG00000243449	protein_coding
SH3BP2	4	2793071..2841098	4.34951	-0.336964	-1.2631	9.56492e-05	0.00295333	1	ENSG00000087266	protein_coding
AFAP1	4	complement(7758714..7939926)	22.5948	-0.330376	-1.25734	5.85882e-05	0.00197649	1	ENSG00000196526	protein_coding
WDR1	4	complement(10068089..10116972)	21.3379	-0.340513	-1.26621	2.97741e-05	0.00112507	0.716126	ENSG00000071127	protein_coding
CC2D2A	4	15469865..15601552	0.793171	0.483381	1.39802	9.65816e-06	0.000423011	0.232298	ENSG00000048342	protein_coding
SEL1L3	4	complement(25747433..25863760)	2.86741	-0.319991	-1.24832	0.000837619	0.0159938	1	ENSG00000091490	protein_coding
PCDH7	4	30720369..31146805	0.364849	0.68643	1.6093	0.000148636	0.00418436	1	ENSG00000169851	protein_coding
TMEM156	4	complement(38966744..39032922)	1.1587	-1.19568	-2.29053	1.94689e-07	1.40917e-05	0.00468266	ENSG00000121895	protein_coding
KLHL5	4	39045039..39126857	9.94614	-0.290662	-1.2232	0.000575477	0.0119273	1	ENSG00000109790	protein_coding
SMIM14	4	complement(39546336..39638902)	4.75011	0.368056	1.29061	6.20561e-05	0.00206853	1	ENSG00000163683	protein_coding
RBM47	4	complement(40423267..40630875)	1.23054	0.450414	1.36643	5.27675e-05	0.00181589	1	ENSG00000163694	protein_coding
LIMCH1	4	41359607..41700044	6.68872	-0.414299	-1.33265	1.29715e-06	7.46199e-05	0.031199	ENSG00000064042	protein_coding
ATP10D	4	47485275..47593486	2.73465	0.400285	1.31977	3.31033e-05	0.00122094	0.796201	ENSG00000145246	protein_coding
IGFBP7	4	complement(57030773..57110385)	149.722	0.283607	1.21723	0.000533969	0.0112616	1	ENSG00000163453	protein_coding
CXCL6	4	73836640..73849064	305.792	0.523183	1.43712	1.22138e-10	1.71181e-08	2.93765e-06	ENSG00000124875	protein_coding
CXCL3	4	complement(74036589..74038807)	7.54672	0.406864	1.3258	5.37766e-05	0.00184239	1	ENSG00000163734	protein_coding
CXCL2	4	complement(74097040..74099196)	16.0746	0.486075	1.40063	4.69368e-07	3.13258e-05	0.0112892	ENSG00000081041	protein_coding
EREG	4	74365145..74388749	12.3011	-1.70096	-3.25116	8.67127e-80	3.34212e-76	2.08561e-75	ENSG00000124882	protein_coding
AREG	4	74445136..74455005	2.71151	-0.950653	-1.93275	3.86896e-06	0.000190568	0.0930563	ENSG00000109321	protein_coding
NAAA	4	complement(75913660..75941013)	2.3489	0.385961	1.30673	0.000510252	0.0108654	1	ENSG00000138744	protein_coding
CXCL10	4	complement(76021118..76023497)	1.55025	2.69568	6.47858	2.43627e-11	3.9125e-09	5.85972e-07	ENSG00000169245	protein_coding
CXCL11	4	complement(76033682..76041415)	0.636526	1.85888	3.62727	2.12508e-06	0.000114155	0.0511124	ENSG00000169248	protein_coding
ANXA3	4	78551747..78610451	17.4694	-0.365825	-1.28862	1.59938e-05	0.000652317	0.384682	ENSG00000138772	protein_coding
ABRAXAS1	4	complement(83459517..83523348)	1.90203	0.372078	1.29422	0.000306236	0.00744676	1	ENSG00000163322	protein_coding
HERC6	4	88378739..88443097	3.34491	0.631501	1.54918	2.4416e-10	3.3609e-08	5.87252e-06	ENSG00000138642	protein_coding
HERC5	4	88457119..88506163	8.87133	0.519076	1.43304	6.68354e-09	6.91545e-07	0.000160753	ENSG00000138646	protein_coding
FAM13A	4	complement(88725955..89111398)	1.47976	-0.342707	-1.26813	0.00042748	0.00945546	1	ENSG00000138640	protein_coding
ALPK1	4	112285509..112442621	0.792687	0.376836	1.29849	0.000827402	0.0158264	1	ENSG00000073331	protein_coding
PRSS12	4	complement(118280038..118353003)	6.75262	-0.448509	-1.36463	5.96294e-07	3.84647e-05	0.0143421	ENSG00000164099	protein_coding
SLC7A11	4	complement(138164097..138242349)	4.72966	-0.65729	-1.57712	1.72858e-13	3.75345e-11	4.15758e-09	ENSG00000151012	protein_coding
MGST2	4	139665768..139740745	9.14846	0.30287	1.2336	0.00104073	0.0188763	1	ENSG00000085871	protein_coding
INPP4B	4	complement(142023160..142847432)	1.3437	-0.353149	-1.27735	0.000285682	0.0070133	1	ENSG00000109452	protein_coding
CTSO	4	complement(155921580..155953912)	0.979393	0.548389	1.46245	6.66759e-06	0.000305059	0.160369	ENSG00000256043	protein_coding
NPY1R	4	complement(163323962..163344832)	0.724439	0.61089	1.5272	0.00166693	0.0269665	1	ENSG00000164128	protein_coding
DDX60	4	complement(168216291..168318883)	3.13178	0.672017	1.5933	2.31557e-14	5.49218e-12	5.56941e-10	ENSG00000137628	protein_coding
SH3RF1	4	complement(169094259..169270956)	7.98034	-0.262157	-1.19927	0.0029746	0.0415227	1	ENSG00000154447	protein_coding
AGA	4	complement(177430774..177442437)	6.17246	0.362205	1.28539	0.000341229	0.00803164	1	ENSG00000038002	protein_coding
SORBS2	4	complement(185585444..185956652)	0.0345942	1.07024	2.09978	0.00346799	0.0466952	1	ENSG00000154556	protein_coding
CEP72	5	612340..667168	2.70903	0.330009	1.25702	0.00328698	0.0447364	1	ENSG00000112877	protein_coding
SEMA5A	5	complement(9035033..9546075)	2.28389	0.310542	1.24017	0.00081441	0.0156556	1	ENSG00000112902	protein_coding
ATPSCKMT	5	complement(10225507..10249897)	5.02063	0.406531	1.3255	5.69666e-05	0.00193023	1	ENSG00000150756	protein_coding
RAI14	5	34656328..34832612	52.3957	-0.500946	-1.41514	8.34413e-10	1.05444e-07	2.00693e-05	ENSG00000039560	protein_coding
IL7R	5	35852695..35879603	22.9225	0.424822	1.34241	3.47177e-07	2.38948e-05	0.00835031	ENSG00000168685	protein_coding
NADK2	5	complement(36192589..36242279)	6.43302	0.281655	1.21559	0.0020047	0.0308448	1	ENSG00000152620	protein_coding
SLC1A3	5	36596588..36688334	0.269606	0.674888	1.59647	6.27077e-07	3.99489e-05	0.0150825	ENSG00000079215	protein_coding
GDNF	5	complement(37812677..37840041)	0.353495	-1.26522	-2.40364	5.09764e-05	0.00177405	1	ENSG00000168621	protein_coding
FBXO4	5	41925254..41941743	5.05259	0.345233	1.27036	0.000716865	0.014284	1	ENSG00000151876	protein_coding
EMB	5	complement(50396192..50443248)	11.2051	0.29109	1.22356	0.000776594	0.0151938	1	ENSG00000170571	protein_coding
ESM1	5	complement(54977867..55022671)	7.52584	-0.744206	-1.67505	7.5756e-14	1.69265e-11	1.82208e-09	ENSG00000164283	protein_coding
PLPP1	5	complement(55424854..55534969)	7.93121	0.394177	1.31419	0.000116058	0.00342117	1	ENSG00000067113	protein_coding
IL31RA	5	55851357..55922854	1.04175	0.361003	1.28432	0.000783033	0.0152777	1	ENSG00000164509	protein_coding
IL6ST	5	complement(55935095..55995022)	33.1884	0.246962	1.18671	0.00245515	0.035979	1	ENSG00000134352	protein_coding
SETD9	5	56909260..56925532	3.09129	0.383475	1.30448	0.00131316	0.0226202	1	ENSG00000155542	protein_coding
PLK2	5	complement(58453982..58460139)	46.3845	0.437476	1.35423	1.10452e-07	8.51417e-06	0.00265658	ENSG00000145632	protein_coding
DIMT1	5	complement(62347284..62403943)	2.05953	0.280817	1.21488	0.00320983	0.0440267	1	ENSG00000086189	protein_coding
ADAMTS6	5	complement(65148738..65481920)	0.967799	-0.539806	-1.45378	5.40623e-06	0.000255668	0.130031	ENSG00000049192	protein_coding
DHFR	5	complement(80626226..80654983)	34.6104	0.249507	1.1888	0.00263315	0.0380462	1	ENSG00000228716	protein_coding
ATG10	5	81972023..82276857	2.71054	0.369639	1.29203	0.000327467	0.00780302	1	ENSG00000152348	protein_coding
VCAN	5	83471618..83582303	1.15586	0.357904	1.28156	0.000356948	0.00823813	1	ENSG00000038427	protein_coding
ARRDC3	5	complement(91368631..91383317)	14.083	-0.571402	-1.48597	3.21424e-11	5.01326e-09	7.73089e-07	ENSG00000113369	protein_coding
ERAP1	5	complement(96760810..96808100)	15.6829	0.258609	1.19632	0.00194933	0.0302589	1	ENSG00000164307	protein_coding
NUDT12	5	complement(103548855..103562790)	3.07946	0.356209	1.28006	0.000694737	0.0139463	1	ENSG00000112874	protein_coding
NREP	5	complement(111662621..111997464)	2.78461	0.360479	1.28385	0.000124398	0.00363917	1	ENSG00000134986	protein_coding
DTWD2	5	complement(118836074..118988547)	1.65845	0.468856	1.38401	3.71459e-05	0.00134624	0.893434	ENSG00000169570	protein_coding
LOX	5	complement(122063195..122078413)	17.0093	-0.70076	-1.62536	1.58122e-16	4.97503e-14	3.80314e-12	ENSG00000113083	protein_coding
REEP2	5	138439057..138446969	6.09922	0.351943	1.27628	0.000312855	0.00756002	1	ENSG00000132563	protein_coding
HBEGF	5	complement(140332843..140346603)	13.2056	-0.441532	-1.35805	8.39567e-07	5.09591e-05	0.0201933	ENSG00000113070	protein_coding
PCDHGA9	5	141402778..141512975	0.829765	0.621529	1.5385	0.00217796	0.0327907	1	ENSG00000261934	protein_coding
RELL2	5	141636950..141641064	3.8738	-0.32214	-1.25018	0.00359126	0.0477708	1	ENSG00000164620	protein_coding
FCHSD1	5	complement(141639302..141651418)	3.3352	-0.295926	-1.22767	0.00216467	0.0326224	1	ENSG00000197948	protein_coding
FGF1	5	complement(142592178..142698070)	0.261261	-1.04146	-2.05831	0.00169431	0.0272663	1	ENSG00000113578	protein_coding
NR3C1	5	complement(143277931..143435512)	12.6716	-0.295618	-1.22741	0.000408276	0.00909039	1	ENSG00000113580	protein_coding
ADRB2	5	148826611..148828623	7.14419	-0.384089	-1.30504	0.00019097	0.00512031	1	ENSG00000169252	protein_coding
AFAP1L1	5	149271859..149343637	7.94253	-0.262122	-1.19924	0.0026075	0.0377463	1	ENSG00000157510	protein_coding
CSNK1A1	5	complement(149492982..149551471)	33.6023	-0.258	-1.19582	0.00162242	0.0264687	1	ENSG00000113712	protein_coding
PDGFRB	5	complement(150113839..150155872)	0.674581	0.7527	1.68494	1.19876e-05	0.000502743	0.288325	ENSG00000113721	protein_coding
ANXA6	5	complement(151100706..151157815)	101.348	-0.307134	-1.23725	0.000157691	0.00437516	1	ENSG00000197043	protein_coding
ADAM19	5	complement(157395534..157575775)	10.6825	-0.321028	-1.24922	0.000155194	0.00431881	1	ENSG00000135074	protein_coding
RNF145	5	complement(159157409..159210053)	44.5764	-0.304191	-1.23473	0.000220981	0.00569709	1	ENSG00000145860	protein_coding
DUSP1	5	complement(172768096..172771195)	42.1015	-0.281565	-1.21551	0.000885193	0.0167243	1	ENSG00000120129	protein_coding
STC2	5	complement(173314723..173328447)	48.4929	-1.22827	-2.34285	9.19013e-50	2.02406e-46	2.21041e-45	ENSG00000113739	protein_coding
GPRIN1	5	complement(176595802..176610156)	13.803	0.281746	1.21567	0.00114366	0.0203631	1	ENSG00000169258	protein_coding
N4BP3	5	178113532..178126081	1.69923	-0.722943	-1.65055	3.16046e-10	4.20042e-08	7.60155e-06	ENSG00000145911	protein_coding
BLOC1S5-TXNDC5	6	complement(7881522..8064364)	1.64359	10.5865	1537.61	0.000159091	0.00440341	1	ENSG00000259040	protein_coding
PHACTR1	6	12716312..13290446	0.433575	-0.322805	-1.25076	0.00310557	0.0429334	1	ENSG00000112137	protein_coding
SIRT5	6	13574227..13615158	0.965072	0.33715	1.26326	0.00204558	0.0313486	1	ENSG00000124523	protein_coding
JARID2	6	15246069..15522042	3.65947	-0.278688	-1.21309	0.00326457	0.0445792	1	ENSG00000008083	protein_coding
MYLIP	6	16129086..16148248	1.1495	0.619652	1.5365	0.00164735	0.0267058	1	ENSG00000007944	protein_coding
GMPR	6	16238587..16295549	5.51993	0.47366	1.38863	1.08946e-05	0.000466562	0.262038	ENSG00000137198	protein_coding
ATXN1	6	complement(16299112..16761491)	0.697471	-0.351688	-1.27605	0.000724366	0.0143713	1	ENSG00000124788	protein_coding
RNF144B	6	18387350..18468870	2.89824	0.625532	1.54278	2.22079e-09	2.55506e-07	5.34144e-05	ENSG00000137393	protein_coding
HFE	6	26087281..26098343	2.98532	0.294131	1.22615	0.0032013	0.0439879	1	ENSG00000010704	protein_coding
BTN3A1	6	26402237..26415208	3.71401	0.308937	1.23879	0.00141232	0.0236671	1	ENSG00000026950	protein_coding
BTN3A3	6	26440472..26453415	2.57755	0.407144	1.32606	8.32691e-05	0.0025987	1	ENSG00000111801	protein_coding
H3C10	6	27810051..27811300	1.6393	0.675696	1.59737	0.00359877	0.0477884	1	ENSG00000278828	protein_coding
H4C11	6	27824092..27824480	2.78105	-2.16474	-4.48386	8.03582e-05	0.00252354	1	ENSG00000197238	protein_coding
ZSCAN31	6	complement(28324693..28356271)	3.04299	0.759918	1.69339	6.20001e-13	1.22653e-10	1.49123e-08	ENSG00000235109	protein_coding
HLA-F	6	29722775..29738528	4.71335	0.407346	1.32624	2.95509e-05	0.00111938	0.710758	ENSG00000204642	protein_coding
PPP1R18	6	complement(30676389..30687895)	33.0806	-0.413278	-1.33171	6.47743e-07	4.10957e-05	0.0155795	ENSG00000146112	protein_coding
FLOT1	6	complement(30727709..30742732)	40.6796	0.26943	1.20533	0.00123279	0.0215568	1	ENSG00000137312	protein_coding
IER3	6	complement(30743199..30744548)	106.553	-0.44124	-1.35777	1.14184e-07	8.7581e-06	0.00274636	ENSG00000137331	protein_coding
HLA-B	6	complement(31353872..31367067)	54.5966	0.240306	1.18124	0.0034035	0.0459875	1	ENSG00000234745	protein_coding
MICA	6	31399784..31415315	4.92653	-0.365083	-1.28796	0.000192142	0.00513388	1	ENSG00000204520	protein_coding
DDX39B	6	complement(31530219..31542448)	47.8012	-0.272822	-1.20817	0.00083823	0.0159938	1	ENSG00000198563	protein_coding
NFKBIL1	6	31546870..31558829	8.9957	-0.315459	-1.24441	0.00173087	0.0276813	1	ENSG00000204498	protein_coding
LTB	6	complement(31580525..31582522)	14.9196	0.756656	1.68957	1.05313e-14	2.57717e-12	2.533e-10	ENSG00000227507	protein_coding
CLIC1	6	complement(31730581..31739763)	234.572	-0.325088	-1.25274	6.54458e-05	0.00216055	1	ENSG00000213719	protein_coding
VARS1	6	complement(31777518..31795752)	24.2932	-0.312244	-1.24164	0.000171634	0.00468333	1	ENSG00000204394	protein_coding
CFB	6	31945650..31952086	0.965846	1.51377	2.85556	1.50148e-12	2.85782e-10	3.61136e-08	ENSG00000243649	protein_coding
PSMB9	6	32844136..32859851	10.4916	0.281917	1.21581	0.00181774	0.0287614	1	ENSG00000240065	protein_coding
B3GALT4	6	33277123..33284832	1.68933	0.631678	1.54937	0.000381729	0.00868654	1	ENSG00000235863	protein_coding
RGL2	6	complement(33291654..33298942)	14.638	-0.320684	-1.24892	0.000202539	0.00531951	1	ENSG00000237441	protein_coding
BAK1	6	complement(33572547..33580293)	27.2927	-0.26392	-1.20074	0.00220745	0.0331053	1	ENSG00000030110	protein_coding
ITPR3	6	33620365..33696574	21.1127	-0.36571	-1.28852	9.00897e-06	0.00040027	0.216684	ENSG00000096433	protein_coding
HMGA1	6	34236873..34246231	739.818	-0.328917	-1.25607	4.74372e-05	0.00167354	1	ENSG00000137309	protein_coding
CDKN1A	6	36676460..36687337	38.6498	-0.359362	-1.28286	1.76616e-05	0.000710939	0.424798	ENSG00000124762	protein_coding
C6orf89	6	36871870..36928964	11.7888	0.258957	1.19661	0.00223404	0.0333742	1	ENSG00000198663	protein_coding
MDGA1	6	complement(37630679..37699306)	0.242268	0.651179	1.57045	0.00137281	0.0232844	1	ENSG00000112139	protein_coding
OARD1	6	complement(41033627..41097787)	2.07963	0.332277	1.259	0.00145815	0.0241205	1	ENSG00000124596	protein_coding
VEGFA	6	43770184..43786487	10.4729	-1.32377	-2.5032	1.47154e-55	4.53734e-52	3.53934e-51	ENSG00000112715	protein_coding
TMEM63B	6	44126914..44155519	8.57472	-0.333397	-1.25998	0.000198181	0.00525237	1	ENSG00000137216	protein_coding
SUPT3H	6	complement(44809317..45377953)	2.55831	-0.630492	-1.54809	3.34412e-09	3.76323e-07	8.04328e-05	ENSG00000196284	protein_coding
RUNX2	6	45328157..45664349	4.19036	-1.12965	-2.18805	5.31434e-33	5.46208e-30	1.2782e-28	ENSG00000124813	protein_coding
ADGRF1	6	complement(46997708..47042350)	0.0336082	-2.93874	-7.6674	0.000401452	0.00895685	1	ENSG00000153292	protein_coding
TRAM2	6	complement(52497408..52577060)	25.7336	-0.48217	-1.39684	5.58821e-09	5.98288e-07	0.000134408	ENSG00000065308	protein_coding
CD109	6	73695785..73828316	6.96196	-0.266155	-1.2026	0.00187868	0.0294646	1	ENSG00000156535	protein_coding
HMGN3	6	complement(79201245..79234689)	18.7083	0.327303	1.25467	0.00050632	0.0108167	1	ENSG00000118418	protein_coding
TENT5A	6	complement(81491439..81752774)	3.88555	0.409971	1.32866	1.73274e-05	0.000704845	0.416758	ENSG00000112773	protein_coding
RRAGD	6	complement(89364616..89412273)	1.3457	-0.380018	-1.30136	0.00195498	0.030261	1	ENSG00000025039	protein_coding
KIAA0408	6	complement(127438406..127459389)	0.195515	0.83938	1.78928	0.00363848	0.048274	1	ENSG00000189367	protein_coding
ENPP1	6	131808016..131895155	1.2784	0.537853	1.45181	2.55879e-07	1.80958e-05	0.00615439	ENSG00000197594	protein_coding
VNN2	6	complement(132743870..132763459)	0.347096	1.41112	2.65943	0.000376549	0.00861314	1	ENSG00000112303	protein_coding
SLC18B1	6	complement(132769370..132813339)	4.81252	0.365304	1.28815	0.000467595	0.0100965	1	ENSG00000146409	protein_coding
SASH1	6	148272304..148552044	7.14289	-0.460566	-1.37608	7.87356e-08	6.63316e-06	0.00189375	ENSG00000111961	protein_coding
LRP11	6	complement(149818757..149864359)	3.72938	0.332657	1.25933	0.000506897	0.0108167	1	ENSG00000120256	protein_coding
MTHFD1L	6	150865679..151101887	18.2768	-0.292397	-1.22467	0.000539472	0.0113311	1	ENSG00000120254	protein_coding
AKAP12	6	151239967..151358559	37.8659	-0.635738	-1.55373	8.12769e-15	2.05417e-12	1.95487e-10	ENSG00000131016	protein_coding
MYCT1	6	152697897..152724569	2.44187	-0.522565	-1.43651	0.000632986	0.0129771	1	ENSG00000120279	protein_coding
TMEM242	6	complement(157289025..157323601)	2.13212	0.416109	1.33432	0.000167764	0.0045972	1	ENSG00000215712	protein_coding
SNX9	6	157700387..157945077	5.91478	-0.454523	-1.37033	8.09933e-08	6.78627e-06	0.00194805	ENSG00000130340	protein_coding
GTF2H5	6	158168350..158199344	3.03052	0.32797	1.25525	0.000449631	0.00977231	1	ENSG00000272047	protein_coding
AGPAT4	6	complement(161129967..161274061)	1.55966	-0.319966	-1.2483	0.000789403	0.0153096	1	ENSG00000026652	protein_coding
PDE10A	6	complement(165327287..165988117)	0.7527	-0.297501	-1.22901	0.00124804	0.0217168	1	ENSG00000112541	protein_coding
THBS2	6	complement(169215780..169254050)	1.74568	-0.73141	-1.66026	2.20164e-11	3.57336e-09	5.29538e-07	ENSG00000186340	protein_coding
C6orf120	6	169702126..169706360	6.00417	0.279361	1.21366	0.00289231	0.0407966	1	ENSG00000185127	protein_coding
PHF10	6	complement(169703902..169725566)	9.00177	-0.289279	-1.22203	0.000876596	0.0166026	1	ENSG00000130024	protein_coding
AMZ1	7	2679522..2775500	0.608869	-0.521688	-1.43563	0.000974136	0.0180075	1	ENSG00000174945	protein_coding
ACTB	7	complement(5526409..5563902)	1268.7	-0.356139	-1.28	1.02248e-05	0.000443964	0.245928	ENSG00000075624	protein_coding
ARL4A	7	12686856..12690958	3.46715	0.375349	1.29715	0.000428416	0.0094626	1	ENSG00000122644	protein_coding
ITGB8	7	20330702..20415754	2.02547	0.293439	1.22556	0.00138164	0.0233561	1	ENSG00000105855	protein_coding
JAZF1	7	complement(27830573..28180795)	2.29824	-0.506147	-1.42025	7.92576e-06	0.000358332	0.19063	ENSG00000153814	protein_coding
GARS1	7	30580533..30634033	12.6344	-0.475891	-1.39078	7.56339e-09	7.67137e-07	0.000181915	ENSG00000106105	protein_coding
RALA	7	39623565..39708120	20.4999	-0.290296	-1.22289	0.000667236	0.013482	1	ENSG00000006451	protein_coding
INHBA	7	complement(41667168..41705834)	26.3065	-0.621995	-1.539	4.67708e-14	1.06039e-11	1.12493e-09	ENSG00000122641	protein_coding
UBE2D4	7	43926436..43956136	3.04403	0.333202	1.25981	0.00123325	0.0215568	1	ENSG00000078967	protein_coding
IGFBP3	7	complement(45912245..45921874)	5.03988	-2.37785	-5.19763	1.84096e-92	9.46071e-89	4.42788e-88	ENSG00000146674	protein_coding
UPP1	7	48088628..48108736	5.04958	-0.435393	-1.35228	5.04561e-06	0.000239569	0.121357	ENSG00000183696	protein_coding
PSPH	7	complement(56011051..56051604)	10.0975	-0.351427	-1.27582	0.000149607	0.00420125	1	ENSG00000146733	protein_coding
SUMF2	7	56064002..56080670	36.3606	0.264722	1.2014	0.0014307	0.0238484	1	ENSG00000129103	protein_coding
STX1A	7	complement(73699206..73719672)	3.34599	-0.538696	-1.45266	5.60767e-07	3.69459e-05	0.0134876	ENSG00000106089	protein_coding
METTL27	7	complement(73834590..73842516)	9.83088	0.61421	1.53072	6.10996e-09	6.37163e-07	0.000146957	ENSG00000165171	protein_coding
SEMA3C	7	complement(80742538..80922359)	17.1529	0.340514	1.26621	5.15601e-05	0.00178375	1	ENSG00000075223	protein_coding
SAMD9	7	complement(93099513..93118023)	3.9398	0.297576	1.22908	0.00140528	0.0236051	1	ENSG00000205413	protein_coding
TFPI2	7	complement(93885396..93890753)	41.4536	-0.379695	-1.30107	6.46079e-06	0.000300018	0.155395	ENSG00000105825	protein_coding
GNG11	7	93921735..93928610	24.1264	-0.364977	-1.28786	1.95934e-05	0.000776532	0.47126	ENSG00000127920	protein_coding
PEG10	7	94656325..94669695	17.8026	0.482976	1.39762	8.44208e-09	8.39687e-07	0.000203049	ENSG00000242265	protein_coding
ASNS	7	complement(97851677..97872542)	13.2808	-0.756771	-1.6897	3.3896e-18	1.30644e-15	8.15266e-14	ENSG00000070669	protein_coding
BRI3	7	98252379..98310441	9.94103	-0.261987	-1.19913	0.00265851	0.0383407	1	ENSG00000164713	protein_coding
BAIAP2L1	7	complement(98291650..98401090)	8.71814	-0.269878	-1.20571	0.00231015	0.0343117	1	ENSG00000006453	protein_coding
MEPCE	7	100428322..100434126	15.409	0.3314	1.25823	0.000150684	0.00421614	1	ENSG00000146834	protein_coding
SERPINE1	7	101127104..101139247	220.58	-0.998382	-1.99776	1.2411e-34	1.36672e-31	2.98509e-30	ENSG00000106366	protein_coding
PLOD3	7	complement(101205977..101218420)	14.8914	-0.269661	-1.20552	0.00145066	0.0240482	1	ENSG00000106397	protein_coding
NRCAM	7	complement(108147623..108456717)	0.116054	1.39041	2.62154	0.000995247	0.0183099	1	ENSG00000091129	protein_coding
IFRD1	7	112422887..112481017	2.92723	-0.379558	-1.30094	6.60994e-05	0.00217747	1	ENSG00000006652	protein_coding
ING3	7	120950763..120977216	1.40242	0.399997	1.31951	0.00101606	0.0185539	1	ENSG00000071243	protein_coding
HILPDA	7	128455849..128458418	9.93451	-0.452469	-1.36838	3.25854e-06	0.000164173	0.0783744	ENSG00000135245	protein_coding
CPA4	7	130293134..130324180	10.3249	0.745958	1.67709	1.85323e-16	5.60222e-14	4.4574e-12	ENSG00000128510	protein_coding
MEST	7	130486171..130506465	0.845357	0.662075	1.58236	0.000200748	0.00529442	1	ENSG00000106484	protein_coding
PODXL	7	complement(131500262..131558217)	55.8441	-0.375808	-1.29757	4.10473e-06	0.000200261	0.098727	ENSG00000128567	protein_coding
EXOC4	7	133253073..134066589	7.11945	-0.259239	-1.19685	0.00247265	0.0360992	1	ENSG00000131558	protein_coding
AKR1B1	7	complement(134442356..134459284)	196.292	0.637373	1.55549	4.26243e-15	1.133e-12	1.0252e-10	ENSG00000085662	protein_coding
CALD1	7	134744252..134970729	5.77988	-0.351763	-1.27612	5.06326e-05	0.00176805	1	ENSG00000122786	protein_coding
ZC3HAV1	7	complement(139043515..139132122)	12.2747	0.269717	1.20557	0.00133127	0.0227972	1	ENSG00000105939	protein_coding
HIPK2	7	complement(139561570..139777998)	6.37612	-0.345785	-1.27084	4.00218e-05	0.00143827	0.962604	ENSG00000064393	protein_coding
KDM7A	7	complement(140084746..140176983)	1.60064	-0.29901	-1.2303	0.00320872	0.0440267	1	ENSG00000006459	protein_coding
DENND2A	7	complement(140518420..140673993)	33.8174	-0.479369	-1.39413	7.04768e-09	7.19563e-07	0.000169511	ENSG00000146966	protein_coding
ZYX	7	143381295..143391111	65.7697	-0.258297	-1.19607	0.00168751	0.0272138	1	ENSG00000159840	protein_coding
TCAF2	7	143620952..143730410	2.76266	-0.499546	-1.41377	5.85552e-07	3.79976e-05	0.0140837	ENSG00000170379	protein_coding
CTAGE8	7	complement(144266674..144269288)	0.901963	-0.94659	-1.92731	7.60819e-05	0.0024248	1	ENSG00000289604	protein_coding
REPIN1	7	150368189..150374044	17.4996	0.253168	1.19182	0.00287666	0.0406876	1	ENSG00000214022	protein_coding
DNAJB6	7	157335381..157417439	12.8277	-0.299547	-1.23076	0.000280932	0.00690771	1	ENSG00000105993	protein_coding
PTPRN2	7	complement(157539056..158587823)	2.4317	-0.314515	-1.24359	0.00313848	0.043279	1	ENSG00000155093	protein_coding
DYNC2I1	7	158856558..158956747	2.44866	-0.337014	-1.26314	0.000767146	0.0150281	1	ENSG00000126870	protein_coding
CLN8	8	1755778..1801711	1.29849	-0.320883	-1.24909	0.00243284	0.035753	1	ENSG00000182372	protein_coding
CLDN23	8	8701937..8704096	2.32031	0.729073	1.65757	1.76015e-05	0.000710373	0.423351	ENSG00000253958	protein_coding
PPP1R3B	8	complement(9136255..9151574)	4.87475	-0.344255	-1.26949	0.000201638	0.00530488	1	ENSG00000173281	protein_coding
FAM167A	8	complement(11421476..11475908)	6.45191	-0.665626	-1.58626	6.01504e-13	1.22018e-10	1.44674e-08	ENSG00000154319	protein_coding
PDGFRL	8	17576433..17644071	2.65998	0.424429	1.34204	0.000808412	0.0155791	1	ENSG00000104213	protein_coding
MTUS1	8	complement(17643795..17801094)	0.302243	-0.635136	-1.55308	0.00173451	0.0277108	1	ENSG00000129422	protein_coding
SH2D4A	8	19313693..19396218	3.63297	0.397973	1.31766	0.000112686	0.00336199	1	ENSG00000104611	protein_coding
PPP3CC	8	22440819..22541142	3.55656	-0.334545	-1.26098	0.00235638	0.034764	1	ENSG00000120910	protein_coding
PDLIM2	8	22578279..22598025	4.24776	-0.31331	-1.24256	0.000323731	0.007762	1	ENSG00000120913	protein_coding
C8orf58	8	22599599..22604150	5.91927	-0.317722	-1.24636	0.00106463	0.019242	1	ENSG00000241852	protein_coding
TNFRSF10B	8	complement(23020133..23069031)	30.5631	-0.265964	-1.20244	0.00133465	0.0228119	1	ENSG00000120889	protein_coding
TNFRSF10D	8	complement(23135588..23164027)	9.13989	-0.298503	-1.22987	0.00102642	0.0186827	1	ENSG00000173530	protein_coding
LOXL2	8	complement(23296897..23425328)	95.051	-0.265642	-1.20217	0.00107912	0.0194356	1	ENSG00000134013	protein_coding
SLC25A37	8	23528956..23575463	12.1558	-0.499899	-1.41411	3.30854e-09	3.75057e-07	7.9577e-05	ENSG00000147454	protein_coding
STC1	8	complement(23841929..23854806)	4.3636	-1.62651	-3.08764	2.87954e-48	5.54923e-45	6.92587e-44	ENSG00000159167	protein_coding
DOCK5	8	25184689..25418082	2.88357	-0.317012	-1.24575	0.000316755	0.00763032	1	ENSG00000147459	protein_coding
BNIP3L	8	26383054..26505636	44.7562	-0.400158	-1.31965	1.27235e-06	7.34672e-05	0.0306025	ENSG00000104765	protein_coding
PTK2B	8	27311482..27459391	2.99113	-0.467249	-1.38247	9.66245e-07	5.72946e-05	0.0232401	ENSG00000120899	protein_coding
CLU	8	complement(27596917..27614700)	1.94718	0.378444	1.29994	0.000408616	0.00909039	1	ENSG00000120885	protein_coding
ZNF395	8	complement(28345590..28402701)	14.2271	-0.330928	-1.25782	9.64739e-05	0.00296282	1	ENSG00000186918	protein_coding
NRG1	8	31639222..32855666	2.22124	-0.294152	-1.22616	0.000802758	0.0154895	1	ENSG00000157168	protein_coding
EIF4EBP1	8	38030534..38060365	97.2468	-0.420084	-1.33801	7.4459e-07	4.64751e-05	0.0179089	ENSG00000187840	protein_coding
PLPP5	8	complement(38263130..38269243)	3.76741	0.378508	1.3	0.000206274	0.00539919	1	ENSG00000147535	protein_coding
IDO1	8	39902275..39928790	0.920422	0.827233	1.77428	0.000134547	0.00385812	1	ENSG00000131203	protein_coding
TCIM	8	40153482..40155310	1.67718	0.859855	1.81486	7.23999e-05	0.00232539	1	ENSG00000176907	protein_coding
ANK1	8	complement(41653220..41896741)	0.331449	0.859038	1.81383	3.12119e-05	0.00116231	0.75071	ENSG00000029534	protein_coding
PLAT	8	complement(42174718..42207709)	38.2029	-0.690737	-1.61411	3.79072e-17	1.32822e-14	9.11743e-13	ENSG00000104368	protein_coding
IKBKB	8	42271302..42332460	3.16422	-0.305355	-1.23572	0.000711794	0.0142147	1	ENSG00000104365	protein_coding
CEBPD	8	complement(47736913..47738164)	20.8844	0.436682	1.35349	3.5225e-06	0.00017632	0.0847232	ENSG00000221869	protein_coding
SNAI2	8	complement(48917598..48921740)	5.27698	-0.554591	-1.46875	3.74948e-08	3.44082e-06	0.000901826	ENSG00000019549	protein_coding
CHD7	8	60678740..60868028	0.816696	-0.300833	-1.23186	0.00289136	0.0407966	1	ENSG00000171316	protein_coding
LACTB2	8	complement(70635318..70669185)	5.05468	0.407207	1.32612	0.000314802	0.00759514	1	ENSG00000147592	protein_coding
PKIA	8	78516340..78605267	16.6167	0.309258	1.23907	0.000320592	0.00771072	1	ENSG00000171033	protein_coding
MRPS28	8	complement(79918717..80030289)	11.6548	0.288544	1.22141	0.00270833	0.0388774	1	ENSG00000147586	protein_coding
PAG1	8	complement(80967810..81112068)	1.06917	-0.390516	-1.31086	0.000273696	0.00677299	1	ENSG00000076641	protein_coding
FABP4	8	complement(81478419..81483236)	1.3819	1.09796	2.14052	6.993e-05	0.00226494	1	ENSG00000170323	protein_coding
LRRCC1	8	85107215..85146080	1.47714	0.483458	1.39809	8.01209e-05	0.00252354	1	ENSG00000133739	protein_coding
OSGIN2	8	89901849..89927888	4.76894	0.281584	1.21553	0.00321305	0.0440316	1	ENSG00000164823	protein_coding
KLF10	8	complement(102648784..102655725)	29.0995	-0.3578	-1.28147	1.97545e-05	0.000780909	0.475135	ENSG00000155090	protein_coding
EXT1	8	complement(117794490..118111826)	15.8488	-0.293613	-1.22571	0.000384474	0.00871682	1	ENSG00000182197	protein_coding
SNTB1	8	complement(120535745..120813273)	0.835392	-1.17279	-2.25447	1.10641e-11	1.89528e-09	2.66113e-07	ENSG00000172164	protein_coding
ZHX2	8	122781655..122974510	6.37614	-0.309756	-1.2395	0.000790341	0.0153096	1	ENSG00000178764	protein_coding
FAM83A	8	123178960..123210079	0.680174	-1.16863	-2.24799	1.1648e-09	1.42522e-07	2.80158e-05	ENSG00000147689	protein_coding
MTSS1	8	complement(124550784..124728473)	9.2039	-0.374949	-1.29679	1.18211e-05	0.000497938	0.28432	ENSG00000170873	protein_coding
NDRG1	8	complement(133237175..133302022)	53.4711	-1.7938	-3.46726	1.17217e-106	1.80713e-102	2.8193e-102	ENSG00000104419	protein_coding
ST3GAL1	8	complement(133454848..133571940)	7.35435	-0.32819	-1.25544	0.000134635	0.00385812	1	ENSG00000008513	protein_coding
LY6K	8	142700111..142705127	23.9424	-0.262639	-1.19967	0.00180549	0.0286077	1	ENSG00000160886	protein_coding
LY6E	8	143017982..143023832	101.456	0.309121	1.23895	0.000163536	0.0045022	1	ENSG00000160932	protein_coding
NAPRT	8	complement(143574785..143578649)	14.3343	0.273911	1.20908	0.00210868	0.0320923	1	ENSG00000147813	protein_coding
PYCR3	8	complement(143603210..143609773)	6.52181	0.355465	1.2794	0.000155019	0.00431881	1	ENSG00000104524	protein_coding
PARP10	8	complement(143977153..144012772)	10.2104	0.282129	1.21599	0.00108333	0.0194658	1	ENSG00000178685	protein_coding
C8orf82	8	complement(144525733..144529132)	5.10285	0.514603	1.4286	6.23867e-07	3.99093e-05	0.0150052	ENSG00000213563	protein_coding
VLDLR	9	2621182..2660056	0.908789	-0.329566	-1.25664	0.00119631	0.0211508	1	ENSG00000147852	protein_coding
CD274	9	5450503..5470566	2.43885	-0.320109	-1.24842	0.00380801	0.049837	1	ENSG00000120217	protein_coding
KDM4C	9	6720863..7175648	1.17546	-0.343732	-1.26904	0.00120729	0.0212962	1	ENSG00000107077	protein_coding
HACD4	9	complement(20999509..21031640)	0.195211	0.930664	1.90615	0.000978055	0.0180381	1	ENSG00000188921	protein_coding
TUSC1	9	complement(25676969..25678444)	13.3014	0.304839	1.23528	0.001755	0.0279512	1	ENSG00000198680	protein_coding
PRSS3	9	33750679..33799231	33.6596	-0.419516	-1.33748	1.89059e-06	0.00010447	0.0454724	ENSG00000010438	protein_coding
CA9	9	35673928..35681159	1.10962	-2.64314	-6.24692	4.51705e-11	6.89498e-09	1.08644e-06	ENSG00000107159	protein_coding
SLC25A51	9	complement(37879400..37904353)	3.59968	-0.306168	-1.23642	0.00376497	0.0493996	1	ENSG00000122696	protein_coding
NMRK1	9	complement(75060573..75088217)	1.85853	-0.372388	-1.29449	0.00209135	0.0319547	1	ENSG00000106733	protein_coding
PSAT1	9	78297125..78330093	74.2075	-0.514306	-1.42831	5.7107e-10	7.33682e-08	1.37354e-05	ENSG00000135069	protein_coding
SLC28A3	9	complement(84275457..84340758)	0.24466	2.58902	6.01688	1.94224e-08	1.88324e-06	0.000467147	ENSG00000197506	protein_coding
ABCA1	9	complement(104781006..104928155)	2.00383	0.525237	1.43917	5.32426e-08	4.73106e-06	0.00128059	ENSG00000165029	protein_coding
FSD1L	9	105447796..105552433	0.816561	-0.427461	-1.34486	0.000294973	0.00719557	1	ENSG00000106701	protein_coding
TMEM38B	9	105694541..105776629	3.98242	0.356266	1.28011	0.000325177	0.00777249	1	ENSG00000095209	protein_coding
KLF4	9	complement(107484852..107490482)	5.89664	0.456473	1.37218	2.46209e-06	0.000128671	0.0592181	ENSG00000136826	protein_coding
PALM2AKAP2	9	109498325..110172512	14.9868	-0.295327	-1.22716	0.000312233	0.00755681	1	ENSG00000157654	protein_coding
UGCG	9	111896814..111935369	32.6562	-0.296852	-1.22846	0.000347209	0.00810187	1	ENSG00000148154	protein_coding
TNFSF15	9	complement(114784652..114806039)	1.03908	1.88318	3.68888	1.11113e-27	7.78652e-25	2.6725e-23	ENSG00000181634	protein_coding
PTGS1	9	122370530..122395703	5.80414	-0.671309	-1.59252	3.2016e-13	6.85543e-11	7.70049e-09	ENSG00000095303	protein_coding
NIBAN2	9	complement(127505339..127578989)	181.773	-0.338318	-1.26428	3.00809e-05	0.00112757	0.723506	ENSG00000136830	protein_coding
PTRH1	9	complement(127690348..127724873)	4.72153	0.389717	1.31014	7.36768e-05	0.00236149	1	ENSG00000187024	protein_coding
TOR2A	9	complement(127731524..127735313)	5.28745	0.359209	1.28272	0.000227887	0.0058458	1	ENSG00000160404	protein_coding
SWI5	9	128275379..128316123	10.1184	0.321473	1.24961	0.000531858	0.0112433	1	ENSG00000175854	protein_coding
MIGA2	9	129036621..129072082	3.75775	0.303058	1.23376	0.00139423	0.0234681	1	ENSG00000148343	protein_coding
FIBCD1	9	complement(130902438..130939286)	0.797446	-0.890786	-1.85419	5.39073e-05	0.00184277	1	ENSG00000130720	protein_coding
RALGDS	9	complement(133097720..133149334)	5.50179	-0.413266	-1.3317	3.43202e-06	0.00017235	0.0825469	ENSG00000160271	protein_coding
VAV2	9	complement(133761894..133992604)	25.5297	-0.245607	-1.18559	0.00308495	0.042722	1	ENSG00000160293	protein_coding
LRRC26	9	complement(137168758..137170051)	3.45371	1.58303	2.99599	5.78271e-08	5.00854e-06	0.00139086	ENSG00000184709	protein_coding
ADARB2	10	complement(1177313..1737525)	0.0423072	-1.77925	-3.43247	0.00310785	0.0429334	1	ENSG00000185736	protein_coding
PFKP	10	3066333..3137718	44.5846	-0.412425	-1.33092	4.47829e-07	3.00182e-05	0.0107712	ENSG00000067057	protein_coding
AKR1C1	10	4963253..4983283	0.325411	0.789304	1.72824	0.00100932	0.0185183	1	ENSG00000187134	protein_coding
AKR1C3	10	5035354..5107686	2.93373	0.384774	1.30566	0.000394938	0.00886282	1	ENSG00000196139	protein_coding
TUBAL3	10	complement(5393101..5404828)	1.16103	-0.76031	-1.69385	0.0021224	0.0322374	1	ENSG00000178462	protein_coding
PFKFB3	10	6144934..6254644	32.8366	-0.275873	-1.21073	0.000811054	0.0156105	1	ENSG00000170525	protein_coding
GATA3	10	8045378..8075198	7.09591	0.509208	1.42327	1.01384e-07	7.97467e-06	0.00243849	ENSG00000107485	protein_coding
PHYH	10	complement(13277796..13302412)	4.62698	0.300814	1.23184	0.00296402	0.0415044	1	ENSG00000107537	protein_coding
FAM107B	10	complement(14518557..14774897)	14.6944	-0.705629	-1.63086	7.53543e-17	2.52552e-14	1.81242e-12	ENSG00000065809	protein_coding
VIM	10	17228241..17237593	871.466	-0.272816	-1.20816	0.00072616	0.0143713	1	ENSG00000026025	protein_coding
COMMD3-BMI1	10	22316388..22329542	1.87394	1.29577	2.45508	7.58801e-07	4.71711e-05	0.0182507	ENSG00000269897	protein_coding
RASSF4	10	44959407..44995891	1.18713	-0.650834	-1.57008	4.82058e-09	5.23372e-07	0.000115944	ENSG00000107551	protein_coding
DEPP1	10	complement(44970981..44978809)	11.3225	-1.17042	-2.25078	5.85431e-35	6.94276e-32	1.40808e-30	ENSG00000165507	protein_coding
AGAP4	10	complement(45825594..45853875)	0.892966	-0.736278	-1.66587	0.00108518	0.0194765	1	ENSG00000188234	protein_coding
ANXA8L1	10	46375627..46391784	26.7371	0.299047	1.23033	0.000453716	0.00982436	1	ENSG00000264230	protein_coding
ZNF488	10	complement(47365496..47384293)	5.98077	0.470288	1.38539	1.36152e-06	7.77429e-05	0.0327473	ENSG00000265763	protein_coding
ANXA8	10	complement(47460162..47484158)	53.7877	0.258254	1.19603	0.00163261	0.0265786	1	ENSG00000265190	protein_coding
ARHGAP22	10	complement(48446036..48656265)	2.58323	-0.713954	-1.64029	2.44995e-12	4.55071e-10	5.89262e-08	ENSG00000128805	protein_coding
BICC1	10	58512872..58831435	18.022	0.268078	1.2042	0.00132859	0.0227841	1	ENSG00000122870	protein_coding
JMJD1C	10	complement(63167221..63521850)	5.82595	-0.291788	-1.22416	0.000681697	0.0137203	1	ENSG00000171988	protein_coding
HK1	10	69269984..69401884	70.0253	-0.245539	-1.18554	0.00254642	0.0370012	1	ENSG00000156515	protein_coding
COL13A1	10	69801880..69964275	1.59961	-0.531646	-1.44558	9.26988e-08	7.52207e-06	0.00222959	ENSG00000197467	protein_coding
TYSND1	10	complement(70137981..70146700)	4.52949	0.342833	1.26824	0.000393169	0.00885402	1	ENSG00000156521	protein_coding
LRRC20	10	complement(70298970..70382650)	6.91589	0.321626	1.24974	0.000635331	0.0130078	1	ENSG00000172731	protein_coding
DDIT4	10	72273919..72276036	353.862	-0.881517	-1.84231	2.0199e-27	1.35395e-24	4.85826e-23	ENSG00000168209	protein_coding
P4HA1	10	complement(73007217..73096974)	63.8903	-0.384065	-1.30501	3.21651e-06	0.000163121	0.0773635	ENSG00000122884	protein_coding
PLAU	10	73909177..73917496	128.449	-0.582028	-1.49695	1.04397e-12	2.03732e-10	2.51095e-08	ENSG00000122861	protein_coding
VCL	10	73995193..74121363	54.8701	-0.238737	-1.17996	0.00331024	0.0448889	1	ENSG00000035403	protein_coding
MMRN2	10	complement(86935540..86969481)	0.850702	-0.518879	-1.43284	0.00246092	0.0359962	1	ENSG00000173269	protein_coding
IFIT2	10	89283694..89309271	8.07256	0.402537	1.32183	9.39769e-06	0.000412776	0.226033	ENSG00000119922	protein_coding
IFIT3	10	89327307..89377473	7.61953	0.618103	1.53486	9.34483e-12	1.63715e-09	2.24762e-07	ENSG00000119917	protein_coding
IFIT1	10	89392546..89406487	8.7497	0.754495	1.68704	9.62208e-17	3.09049e-14	2.3143e-12	ENSG00000185745	protein_coding
PANK1	10	complement(89582988..89645242)	2.18119	0.456641	1.37234	0.00230224	0.0342934	1	ENSG00000152782	protein_coding
MYOF	10	complement(93306429..93482334)	55.2598	-0.312097	-1.24151	0.000126086	0.0036746	1	ENSG00000138119	protein_coding
SORBS1	10	complement(95311771..95561414)	4.29571	-0.285387	-1.21874	0.00115235	0.020444	1	ENSG00000095637	protein_coding
PGAM1	10	97426191..97433444	489.538	-0.234579	-1.17656	0.00374718	0.0492944	1	ENSG00000171314	protein_coding
MMS19	10	complement(97458324..97498794)	27.3829	-0.296646	-1.22829	0.00034325	0.00805461	1	ENSG00000155229	protein_coding
GOLGA7B	10	97849843..97871580	4.37622	-1.51719	-2.86234	1.03509e-52	2.65966e-49	2.48959e-48	ENSG00000155265	protein_coding
CUTC	10	99702558..99756134	10.2992	0.316985	1.24572	0.0012902	0.0222994	1	ENSG00000119929	protein_coding
SCD	10	100347233..100364826	42.2188	0.480071	1.39481	5.64988e-09	6.00718e-07	0.000135891	ENSG00000099194	protein_coding
MFSD13A	10	102461395..102477045	2.39955	0.415511	1.33377	0.000388926	0.0087919	1	ENSG00000138111	protein_coding
SFXN2	10	102714538..102743492	1.71083	0.541087	1.45507	3.09123e-07	2.15645e-05	0.00743502	ENSG00000156398	protein_coding
SH3PXD2A	10	complement(103594027..103855584)	1.77878	-0.565884	-1.48029	6.11664e-09	6.37163e-07	0.000147117	ENSG00000107957	protein_coding
COL17A1	10	complement(104031286..104085880)	0.869896	-0.515005	-1.429	6.75952e-05	0.00221543	1	ENSG00000065618	protein_coding
MXI1	10	110207605..110287365	7.80139	-0.371026	-1.29327	2.58358e-05	0.000994126	0.621403	ENSG00000119950	protein_coding
TACC2	10	121989163..122254545	1.0515	-0.297236	-1.22879	0.00213998	0.0323769	1	ENSG00000138162	protein_coding
PLEKHA1	10	122374696..122432354	2.19753	-0.412317	-1.33082	7.5522e-06	0.000342448	0.181646	ENSG00000107679	protein_coding
HTRA1	10	122458551..122514907	2.74963	-0.513413	-1.42742	6.50303e-05	0.00215144	1	ENSG00000166033	protein_coding
ACADSB	10	123008979..123058290	3.85027	0.304576	1.23506	0.00128299	0.0221996	1	ENSG00000196177	protein_coding
UROS	10	complement(125784980..125823258)	5.33351	0.280957	1.215	0.00132191	0.0227269	1	ENSG00000188690	protein_coding
ADAM12	10	complement(126012381..126388477)	5.61072	-0.299374	-1.23061	0.000561645	0.0117329	1	ENSG00000148848	protein_coding
PTPRE	10	127907103..128085855	2.0718	-0.288277	-1.22118	0.00230859	0.0343117	1	ENSG00000132334	protein_coding
BNIP3	10	complement(131967684..131981967)	55.8163	-0.313108	-1.24238	0.00013964	0.00397201	1	ENSG00000176171	protein_coding
ADAM8	10	complement(133262420..133276868)	25.3173	-0.75802	-1.69117	2.07826e-19	8.65961e-17	4.99863e-15	ENSG00000151651	protein_coding
TUBGCP2	10	complement(133278635..133318823)	10.1056	-0.351013	-1.27546	2.41917e-05	0.000939455	0.581859	ENSG00000130640	protein_coding
PAOX	10	133379261..133391694	5.56951	0.64784	1.56682	2.61019e-09	2.98084e-07	6.27803e-05	ENSG00000148832	protein_coding
IFITM1	11	310041..315272	40.2228	0.314196	1.24332	0.000256493	0.0064194	1	ENSG00000185885	protein_coding
CARS1	11	complement(3000922..3057613)	13.3372	-0.524783	-1.43872	3.27907e-10	4.32081e-08	7.88683e-06	ENSG00000110619	protein_coding
TRIM68	11	complement(4598672..4608231)	4.26334	0.311725	1.24119	0.00159225	0.0260039	1	ENSG00000167333	protein_coding
TRIM34	11	5619764..5644398	3.77168	0.362853	1.28597	0.00114421	0.0203631	1	ENSG00000258659	protein_coding
TRIM5	11	complement(5663195..5938619)	7.33766	0.347728	1.27256	0.000104078	0.00316484	1	ENSG00000132256	protein_coding
TRIM22	11	5689610..5737089	1.46417	0.404604	1.32373	4.49238e-05	0.00159583	1	ENSG00000132274	protein_coding
CAVIN3	11	complement(6318946..6320532)	58.7843	0.336021	1.26227	7.10895e-05	0.00229286	1	ENSG00000170955	protein_coding
TAF10	11	complement(6606294..6612539)	9.70067	0.313372	1.24261	0.000310556	0.00752805	1	ENSG00000166337	protein_coding
CYB5R2	11	complement(7665100..7677222)	3.29527	-0.390274	-1.31064	2.54432e-05	0.000983102	0.61196	ENSG00000166394	protein_coding
ADM	11	10305073..10307397	28.246	-0.587018	-1.50214	1.15295e-11	1.9533e-09	2.77307e-07	ENSG00000148926	protein_coding
AMPD3	11	10308313..10507579	4.61571	-0.365831	-1.28862	6.27316e-05	0.00208434	1	ENSG00000133805	protein_coding
SAA2	11	complement(18239223..18248668)	0.867897	0.840946	1.79122	0.000924747	0.017323	1	ENSG00000134339	protein_coding
SAA1	11	18266260..18269977	4.82476	0.612033	1.52841	0.000243415	0.00617224	1	ENSG00000173432	protein_coding
LDHA	11	18394560..18408425	771.764	-0.305889	-1.23618	0.000151101	0.00422016	1	ENSG00000134333	protein_coding
NAV2	11	19350724..20121601	7.16786	-0.319064	-1.24752	0.000142063	0.00402608	1	ENSG00000166833	protein_coding
SVIP	11	complement(22813799..22830299)	3.59802	0.297261	1.22881	0.00245741	0.035979	1	ENSG00000198168	protein_coding
CCDC34	11	complement(27330827..27363234)	7.74648	0.322432	1.25044	0.000661673	0.0134048	1	ENSG00000109881	protein_coding
CD82	11	44564427..44620358	20.1999	-0.25006	-1.18926	0.00318557	0.0438108	1	ENSG00000085117	protein_coding
MDK	11	46380756..46383837	44.917	0.271946	1.20744	0.00124738	0.0217168	1	ENSG00000110492	protein_coding
DDB2	11	47214465..47239217	6.33529	-0.355176	-1.27914	0.000106827	0.00321671	1	ENSG00000134574	protein_coding
NR1H3	11	47248300..47269033	1.47583	0.389706	1.31013	0.00176276	0.028017	1	ENSG00000025434	protein_coding
SLC43A1	11	complement(57484534..57515780)	7.99119	-0.328444	-1.25566	0.000382012	0.00868654	1	ENSG00000149150	protein_coding
LPXN	11	complement(58526871..58578220)	5.62376	-0.909913	-1.87893	6.44362e-17	2.20758e-14	1.54982e-12	ENSG00000110031	protein_coding
FADS2	11	61792980..61867354	6.79151	0.319343	1.24776	0.000191358	0.00512182	1	ENSG00000134824	protein_coding
FADS1	11	complement(61799627..61829318)	24.4119	0.362937	1.28604	9.90995e-06	0.000432809	0.238354	ENSG00000149485	protein_coding
FADS3	11	complement(61873519..61892051)	10.5231	-0.265845	-1.20234	0.00193382	0.0300845	1	ENSG00000221968	protein_coding
ASRGL1	11	62337448..62393412	1.76915	0.42467	1.34227	0.000345458	0.00808183	1	ENSG00000162174	protein_coding
INTS5	11	complement(62646848..62653302)	17.449	0.260756	1.19811	0.00263058	0.0380447	1	ENSG00000185085	protein_coding
BSCL2	11	complement(62689289..62709845)	1.43476	0.414058	1.33243	0.00372747	0.0492128	1	ENSG00000168000	protein_coding
SLC3A2	11	62856004..62888880	48.5302	-0.925131	-1.89886	1.98384e-29	1.60973e-26	4.77153e-25	ENSG00000168003	protein_coding
PLAAT4	11	63536808..63546462	6.12993	0.346352	1.27134	0.00343167	0.046287	1	ENSG00000133321	protein_coding
FERMT3	11	64205926..64223896	0.916056	-0.400648	-1.3201	0.000263905	0.0065729	1	ENSG00000149781	protein_coding
TM7SF2	11	65111845..65116384	5.81645	0.597033	1.5126	1.67655e-09	1.98568e-07	4.03244e-05	ENSG00000149809	protein_coding
CDC42EP2	11	65314866..65322417	24.1497	-0.302213	-1.23303	0.000525227	0.0111381	1	ENSG00000149798	protein_coding
LTBP3	11	complement(65538559..65558930)	7.06716	-0.350413	-1.27493	3.71991e-05	0.00134624	0.894712	ENSG00000168056	protein_coding
EHBP1L1	11	65576046..65592650	22.4443	-0.248784	-1.18821	0.00269394	0.0387792	1	ENSG00000173442	protein_coding
MUS81	11	65857126..65867653	5.47541	-0.332777	-1.25944	0.000291782	0.00712901	1	ENSG00000172732	protein_coding
CTSW	11	65879809..65883741	1.09307	-1.45789	-2.74706	8.04268e-07	4.94e-05	0.0193443	ENSG00000172543	protein_coding
CCDC85B	11	65890673..65891635	182.683	0.332533	1.25922	5.81869e-05	0.00196725	1	ENSG00000175602	protein_coding
FOSL1	11	complement(65892049..65900573)	162.76	-0.947144	-1.92805	9.60534e-31	9.25535e-28	2.31028e-26	ENSG00000175592	protein_coding
C11orf68	11	complement(65916810..65919062)	35.6239	-0.315628	-1.24455	0.0002552	0.00639744	1	ENSG00000175573	protein_coding
SYT12	11	67006778..67050863	0.44225	-0.683805	-1.60637	5.31631e-05	0.00182542	1	ENSG00000173227	protein_coding
NUDT8	11	complement(67627938..67629937)	3.20303	0.555651	1.46983	0.00102436	0.0186673	1	ENSG00000167799	protein_coding
CCND1	11	69641156..69654474	122.679	-0.29914	-1.23041	0.000231747	0.00592512	1	ENSG00000110092	protein_coding
SHANK2	11	complement(70467854..71252577)	0.330039	-0.446522	-1.36275	0.000449132	0.00977231	1	ENSG00000162105	protein_coding
PDE2A	11	complement(72576141..72674591)	1.27792	-0.685433	-1.60818	5.41925e-09	5.84256e-07	0.000130344	ENSG00000186642	protein_coding
P2RY2	11	73218281..73242427	3.7635	-0.286828	-1.21996	0.00152351	0.025026	1	ENSG00000175591	protein_coding
PAAF1	11	73876699..73931114	4.06901	0.29164	1.22403	0.00138899	0.0234546	1	ENSG00000175575	protein_coding
UCP2	11	complement(73974672..73982843)	30.6159	0.465345	1.38065	4.53985e-08	4.09303e-06	0.00109192	ENSG00000175567	protein_coding
SLCO2B1	11	75100563..75206549	0.433155	-0.490467	-1.4049	0.00382449	0.0499928	1	ENSG00000137491	protein_coding
LRRC32	11	complement(76657524..76670747)	1.6345	-0.725235	-1.65317	8.31472e-09	8.3239e-07	0.000199986	ENSG00000137507	protein_coding
ACER3	11	76860859..77026797	5.58319	-0.44688	-1.36309	8.73544e-08	7.20184e-06	0.00210105	ENSG00000078124	protein_coding
SYTL2	11	complement(85694224..85811159)	0.792274	-0.362782	-1.2859	0.00149237	0.0246336	1	ENSG00000137501	protein_coding
CASP1	11	complement(105025397..105035250)	2.95164	0.672658	1.59401	1.29875e-09	1.5766e-07	3.12375e-05	ENSG00000137752	protein_coding
POGLUT3	11	complement(108472112..108498405)	16.551	0.330236	1.25722	8.05333e-05	0.00252354	1	ENSG00000178202	protein_coding
IL18	11	complement(112143253..112164096)	12.3731	0.47928	1.39405	1.8594e-07	1.36507e-05	0.00447223	ENSG00000150782	protein_coding
TTC12	11	113314579..113383544	1.91468	0.476299	1.39117	2.49133e-05	0.000965047	0.599216	ENSG00000149292	protein_coding
FXYD2	11	complement(117800844..117828698)	0.190222	-1.0882	-2.12608	0.00158058	0.0258407	1	ENSG00000137731	protein_coding
NLRX1	11	119166568..119184016	6.96311	0.287008	1.22011	0.00141425	0.0236736	1	ENSG00000160703	protein_coding
SPA17	11	124673844..124697518	3.80184	0.285829	1.21911	0.00332325	0.0450216	1	ENSG00000064199	protein_coding
NRGN	11	124739942..124747210	50.99	0.283701	1.21731	0.00101235	0.0185202	1	ENSG00000154146	protein_coding
ESAM	11	complement(124752583..124762290)	7.24186	-0.525569	-1.4395	6.53793e-08	5.63102e-06	0.0015725	ENSG00000149564	protein_coding
ROBO4	11	complement(124883691..124898500)	11.9868	-0.516262	-1.43024	1.47988e-09	1.76863e-07	3.5594e-05	ENSG00000154133	protein_coding
SLC37A2	11	125063302..125090516	7.58438	-0.9725	-1.96224	3.16299e-27	2.03183e-24	7.60762e-23	ENSG00000134955	protein_coding
ADAMTS15	11	130448645..130476645	0.223199	-1.65735	-3.15437	6.50115e-06	0.000300986	0.156366	ENSG00000166106	protein_coding
CCDC77	12	389273..442642	4.62347	0.321601	1.24972	0.00137287	0.0232844	1	ENSG00000120647	protein_coding
ITFG2	12	2812622..2859791	2.04047	0.368376	1.2909	0.000504361	0.0107996	1	ENSG00000111203	protein_coding
CRACR2A	12	complement(3606633..3764819)	1.28406	-0.357095	-1.28084	0.000392491	0.00885402	1	ENSG00000130038	protein_coding
TAPBPL	12	6451690..6466517	2.74979	0.550946	1.46505	0.000225407	0.00580149	1	ENSG00000139192	protein_coding
GAPDH	12	6534512..6538374	3749.92	-0.33681	-1.26296	2.99072e-05	0.00112668	0.719328	ENSG00000111640	protein_coding
TPI1	12	6867119..6870948	631.785	-0.288433	-1.22131	0.000360703	0.00829995	1	ENSG00000111669	protein_coding
SPSB2	12	complement(6870935..6889358)	3.12755	0.35764	1.28133	0.00279315	0.0398484	1	ENSG00000111671	protein_coding
ENO2	12	6913745..6923698	24.2925	-0.673756	-1.59522	1.58837e-15	4.37283e-13	3.82034e-11	ENSG00000111674	protein_coding
LPCAT3	12	complement(6976185..7018477)	12.3299	0.298858	1.23017	0.000567988	0.0118493	1	ENSG00000111684	protein_coding
C1R	12	complement(7080214..7092540)	3.85627	0.359499	1.28298	0.000177265	0.00480298	1	ENSG00000159403	protein_coding
SLC2A3	12	complement(7919230..7936187)	4.99326	-0.473708	-1.38867	2.87427e-07	2.02341e-05	0.00691319	ENSG00000059804	protein_coding
MANSC1	12	complement(12326056..12350242)	2.92574	0.368391	1.29091	0.00024659	0.00624249	1	ENSG00000111261	protein_coding
EMP1	12	13196723..13219941	30.1581	-0.390594	-1.31093	2.00945e-06	0.000109469	0.0483312	ENSG00000134531	protein_coding
BCAT1	12	complement(24810024..24949101)	22.8819	-0.410377	-1.32903	5.69315e-07	3.73495e-05	0.0136932	ENSG00000060982	protein_coding
RASSF8	12	25958232..26079892	11.6713	-0.325683	-1.25326	0.000112964	0.0033621	1	ENSG00000123094	protein_coding
BHLHE41	12	complement(26120030..26125037)	7.89053	0.373425	1.29542	5.06893e-05	0.00176805	1	ENSG00000123095	protein_coding
FGD4	12	32399558..32646050	0.767511	-0.457465	-1.37313	7.82005e-05	0.0024756	1	ENSG00000139132	protein_coding
ALG10	12	34022468..34029694	1.74469	0.366129	1.28889	0.00248253	0.036175	1	ENSG00000139133	protein_coding
ANO6	12	45215987..45482280	14.3514	-0.252437	-1.19122	0.00245523	0.035979	1	ENSG00000177119	protein_coding
AMIGO2	12	complement(47075707..47079959)	11.7977	-0.465717	-1.381	1.36259e-07	1.03483e-05	0.00327731	ENSG00000139211	protein_coding
SLC48A1	12	47753916..47782751	3.3808	0.502239	1.41641	7.6304e-07	4.72441e-05	0.0183526	ENSG00000211584	protein_coding
LMBR1L	12	complement(49097136..49110900)	5.122	-0.300936	-1.23194	0.00112816	0.020154	1	ENSG00000139636	protein_coding
TUBA1B	12	complement(49127782..49131397)	882.542	-0.233746	-1.17588	0.00379892	0.0497603	1	ENSG00000123416	protein_coding
DNAJC22	12	49346888..49357546	0.639114	0.952594	1.93535	1.09412e-05	0.00046716	0.263159	ENSG00000178401	protein_coding
LIMA1	12	complement(50175788..50283520)	5.91558	-0.466413	-1.38167	2.36344e-07	1.68691e-05	0.00568456	ENSG00000050405	protein_coding
NR4A1	12	52022832..52059507	1.06422	-0.390133	-1.31051	0.00101693	0.0185539	1	ENSG00000123358	protein_coding
KRT80	12	complement(52168996..52192014)	19.6495	-0.252431	-1.19121	0.00284575	0.0404359	1	ENSG00000167767	protein_coding
KRT7	12	52232520..52252186	370.387	-0.314645	-1.24371	0.000100309	0.00306231	1	ENSG00000135480	protein_coding
KRT81	12	complement(52285913..52291534)	30.1444	-0.272294	-1.20773	0.00163435	0.026579	1	ENSG00000205426	protein_coding
KRT18	12	52948871..52952906	300.264	-0.271197	-1.20681	0.000816978	0.0156854	1	ENSG00000111057	protein_coding
TNS2	12	53046969..53064379	5.49259	0.328642	1.25583	0.000210045	0.00547005	1	ENSG00000111077	protein_coding
SPRYD3	12	complement(53064316..53079404)	10.112	-0.306804	-1.23696	0.000670477	0.0135298	1	ENSG00000167778	protein_coding
ITGA5	12	complement(54395261..54419266)	29.4987	-0.376471	-1.29816	4.78468e-06	0.00023124	0.115081	ENSG00000161638	protein_coding
SPRYD4	12	56468578..56479708	0.943908	0.376781	1.29844	0.000732192	0.0144535	1	ENSG00000176422	protein_coding
LRP1	12	57128483..57213361	2.82529	-0.362677	-1.28581	2.80368e-05	0.00106727	0.67434	ENSG00000123384	protein_coding
NXPH4	12	57216794..57226449	3.39374	-0.470413	-1.38551	0.000113817	0.00337445	1	ENSG00000182379	protein_coding
SHMT2	12	57229573..57234935	62.6427	-0.405901	-1.32492	7.24424e-07	4.54002e-05	0.0174239	ENSG00000182199	protein_coding
MARS1	12	57475445..57517569	23.5551	-0.373215	-1.29524	6.59613e-06	0.000304469	0.15865	ENSG00000166986	protein_coding
B4GALNT1	12	complement(57623409..57633239)	1.65109	-0.371391	-1.2936	0.000398225	0.00889773	1	ENSG00000135454	protein_coding
TSPAN31	12	57738013..57750219	4.81015	0.271918	1.20741	0.00375369	0.0492944	1	ENSG00000135452	protein_coding
RXYLT1	12	63779833..63809792	1.52239	0.319865	1.24821	0.00350213	0.046909	1	ENSG00000118600	protein_coding
TMBIM4	12	complement(66135846..66170027)	8.13199	0.308283	1.23823	0.00070557	0.0141087	1	ENSG00000155957	protein_coding
MDM2	12	68808177..68845544	14.0673	0.330199	1.25719	8.04252e-05	0.00252354	1	ENSG00000135679	protein_coding
CPM	12	complement(68842197..68971570)	1.00529	0.358511	1.2821	0.00279978	0.039893	1	ENSG00000135678	protein_coding
PTPRB	12	complement(70515870..70637440)	0.462356	-0.609016	-1.52522	1.6076e-06	9.04539e-05	0.038666	ENSG00000127329	protein_coding
GLIPR1	12	75480753..75503863	5.97804	-0.263667	-1.20053	0.00323299	0.0442263	1	ENSG00000139278	protein_coding
PHLDA1	12	complement(76025447..76031776)	48.3836	-0.557744	-1.47197	1.04175e-11	1.80458e-09	2.50563e-07	ENSG00000139289	protein_coding
E2F7	12	complement(77021248..77065569)	12.3444	-0.247804	-1.1874	0.0035496	0.0472575	1	ENSG00000165891	protein_coding
DUSP6	12	complement(89347235..89352501)	13.5682	-0.349951	-1.27452	6.06303e-05	0.00203646	1	ENSG00000139318	protein_coding
TMCC3	12	complement(94567122..94650557)	3.01349	-0.326018	-1.25355	0.000790313	0.0153096	1	ENSG00000057704	protein_coding
TXNRD1	12	104215779..104350307	57.0806	-0.318205	-1.24678	9.58689e-05	0.00295333	1	ENSG00000198431	protein_coding
CHST11	12	104455295..104762014	8.76782	-0.443877	-1.36026	3.34401e-07	2.32228e-05	0.00804302	ENSG00000171310	protein_coding
POLR3B	12	106357748..106510198	2.64219	0.331356	1.2582	0.00174543	0.0278276	1	ENSG00000013503	protein_coding
CRY1	12	complement(106991364..107093549)	5.47378	-0.290229	-1.22283	0.00183134	0.0288984	1	ENSG00000008405	protein_coding
SH2B3	12	111405923..111451623	30.718	-0.295607	-1.2274	0.000347366	0.00810187	1	ENSG00000111252	protein_coding
ACAD10	12	111686053..111757107	1.99719	0.357349	1.28107	0.000322463	0.00774363	1	ENSG00000111271	protein_coding
ALDH2	12	111766887..111817532	1.08314	0.487604	1.40211	1.29208e-05	0.000536929	0.310772	ENSG00000111275	protein_coding
OAS1	12	112905856..112933219	1.15086	0.766824	1.70152	4.50523e-13	9.26095e-11	1.0836e-08	ENSG00000089127	protein_coding
OAS3	12	112938051..112976460	7.5499	0.341219	1.26683	4.21901e-05	0.00150915	1	ENSG00000111331	protein_coding
OAS2	12	112978395..113011723	4.30041	0.71063	1.63652	1.4776e-15	4.14186e-13	3.55393e-11	ENSG00000111335	protein_coding
TPCN1	12	113221050..113298585	7.33576	-0.260019	-1.19749	0.00247213	0.0360992	1	ENSG00000186815	protein_coding
SLC8B1	12	complement(113298759..113359493)	10.089	-0.301836	-1.23271	0.000426403	0.00944518	1	ENSG00000089060	protein_coding
COQ5	12	complement(120503279..120534434)	11.9098	0.268458	1.20452	0.00349392	0.0468796	1	ENSG00000110871	protein_coding
OASL	12	complement(121017763..121039246)	6.23086	0.880015	1.84039	7.27248e-22	3.61677e-19	1.74918e-17	ENSG00000135114	protein_coding
RHOF	12	complement(121777754..121803403)	18.7613	-0.330062	-1.25707	7.99797e-05	0.00252354	1	ENSG00000139725	protein_coding
HCAR3	12	complement(122714756..122716811)	1.42145	0.658584	1.57853	0.00154642	0.0253359	1	ENSG00000255398	protein_coding
VPS37B	12	complement(122865330..122896127)	11.1051	-0.420337	-1.33824	1.13753e-06	6.6429e-05	0.0273598	ENSG00000139722	protein_coding
PITPNM2	12	complement(122983480..123151090)	1.43492	-0.385503	-1.30632	0.000211521	0.00549918	1	ENSG00000090975	protein_coding
NCOR2	12	complement(124324415..124567612)	16.2032	-0.249287	-1.18862	0.00241274	0.0354935	1	ENSG00000196498	protein_coding
GJA3	13	complement(20138255..20161052)	3.60121	0.301606	1.23252	0.00211124	0.0320996	1	ENSG00000121743	protein_coding
GJB2	13	complement(20187463..20192938)	2.84	-0.690873	-1.61426	4.97298e-08	4.45746e-06	0.0011961	ENSG00000165474	protein_coding
ATP8A2	13	25371974..26025851	0.162456	-0.61381	-1.53029	0.000528863	0.0111998	1	ENSG00000132932	protein_coding
ALOX5AP	13	30713478..30764426	44.7711	-0.443421	-1.35982	2.13667e-07	1.5393e-05	0.00513911	ENSG00000132965	protein_coding
B3GLCT	13	31199975..31332276	3.2007	0.32063	1.24888	0.00183775	0.0289322	1	ENSG00000187676	protein_coding
BRCA2	13	32315086..32400268	1.01696	0.395604	1.31549	0.000126561	0.00367599	1	ENSG00000139618	protein_coding
EPSTI1	13	complement(42886388..42992271)	1.11801	0.693162	1.61682	2.81773e-05	0.00106997	0.67772	ENSG00000133106	protein_coding
LCP1	13	complement(46125920..46211871)	6.64368	-0.398671	-1.31829	1.15628e-05	0.000488392	0.278108	ENSG00000136167	protein_coding
NUDT15	13	48037726..48047221	16.3774	0.380961	1.30221	3.25131e-05	0.00120494	0.782004	ENSG00000136159	protein_coding
RCBTB2	13	complement(48488963..48533256)	1.53852	0.562419	1.47674	3.35054e-05	0.00122989	0.805872	ENSG00000136161	protein_coding
THSD1	13	complement(52377167..52416373)	12.0154	0.281705	1.21563	0.00144006	0.0238982	1	ENSG00000136114	protein_coding
KLF5	13	73054976..73077541	8.98364	-0.287434	-1.22047	0.00152319	0.025026	1	ENSG00000102554	protein_coding
SPRY2	13	complement(80335976..80341126)	7.0569	-0.449086	-1.36518	2.7498e-06	0.000142739	0.0661381	ENSG00000136158	protein_coding
CLYBL	13	99606669..99909459	0.461002	0.618186	1.53494	0.00341255	0.0460694	1	ENSG00000125246	protein_coding
MMP14	14	22836560..22849041	55.1825	-0.529663	-1.44359	1.14276e-10	1.61632e-08	2.74856e-06	ENSG00000157227	protein_coding
BCL2L2-PABPN1	14	23306833..23326175	3.20218	-0.623738	-1.54086	4.80401e-05	0.00168709	1	ENSG00000258643	protein_coding
DHRS2	14	23630115..23645639	0.522597	-1.01157	-2.01611	1.91946e-07	1.40248e-05	0.00461669	ENSG00000100867	protein_coding
PCK2	14	24094053..24110598	21.608	-0.33858	-1.26451	6.19406e-05	0.00206853	1	ENSG00000100889	protein_coding
IRF9	14	24161234..24168043	3.37085	0.575491	1.49018	3.55029e-09	3.92471e-07	8.53916e-05	ENSG00000213928	protein_coding
CHMP4A	14	complement(24209615..24213830)	9.91849	0.285057	1.21846	0.00268191	0.0386421	1	ENSG00000254505	protein_coding
AP4S1	14	31025106..31130996	0.753149	0.367912	1.29048	0.00221401	0.0331714	1	ENSG00000100478	protein_coding
EGLN3	14	complement(33924227..34462774)	1.04806	-0.731974	-1.66091	3.48467e-09	3.89299e-07	8.38134e-05	ENSG00000129521	protein_coding
FOXA1	14	complement(37589552..37596059)	9.68774	0.372719	1.29479	2.80218e-05	0.00106727	0.67398	ENSG00000129514	protein_coding
FRMD6	14	51489100..51730727	11.1449	-0.315064	-1.24407	0.000175379	0.00476864	1	ENSG00000139926	protein_coding
FERMT2	14	complement(52857268..52952435)	8.39609	-0.284579	-1.21806	0.000867431	0.0164492	1	ENSG00000073712	protein_coding
CHURC1-FNTB	14	64914485..65061803	1.7648	-0.817538	-1.7624	0.000369782	0.00848353	1	ENSG00000125954	protein_coding
PLEK2	14	complement(67386984..67412167)	54.7884	-0.248752	-1.18818	0.00327167	0.0446365	1	ENSG00000100558	protein_coding
ARG2	14	67619920..67651708	11.0638	-0.360527	-1.2839	0.000123132	0.00360898	1	ENSG00000081181	protein_coding
ACTN1	14	complement(68874128..68979440)	51.8818	-0.314377	-1.24347	0.00010656	0.00321671	1	ENSG00000072110	protein_coding
MAP3K9	14	complement(70722526..70809534)	3.07398	-0.288656	-1.2215	0.00124473	0.0217168	1	ENSG00000006432	protein_coding
ACOT2	14	73567620..73575658	12.8496	0.353865	1.27798	0.000134379	0.00385812	1	ENSG00000119673	protein_coding
MIDEAS	14	complement(73715122..73790285)	7.08873	-0.458579	-1.37419	5.73599e-08	5.00854e-06	0.00137962	ENSG00000156030	protein_coding
PGF	14	complement(74941834..74955626)	10.4731	-0.298542	-1.2299	0.000538647	0.0113292	1	ENSG00000119630	protein_coding
GSTZ1	14	77320996..77331597	1.23412	0.469186	1.38433	2.801e-05	0.00106727	0.673698	ENSG00000100577	protein_coding
TTC7B	14	complement(90524564..90816479)	1.65709	-0.357038	-1.28079	7.71673e-05	0.00245297	1	ENSG00000165914	protein_coding
GPR68	14	complement(91232532..91253925)	0.636043	-1.25203	-2.38176	1.13105e-06	6.63017e-05	0.0272039	ENSG00000119714	protein_coding
ASB2	14	complement(93934166..93976739)	0.186063	-2.69413	-6.47163	5.86588e-07	3.79976e-05	0.0141086	ENSG00000100628	protein_coding
OTUB2	14	94026340..94048930	3.49629	-0.852189	-1.80524	1.3528e-15	3.86223e-13	3.25375e-11	ENSG00000089723	protein_coding
IFI27	14	94104836..94116695	20.6452	0.511441	1.42547	1.88924e-09	2.18995e-07	4.54399e-05	ENSG00000165949	protein_coding
MOK	14	complement(102224500..102305190)	0.6809	-0.60853	-1.52471	7.73752e-07	4.77157e-05	0.0186103	ENSG00000080823	protein_coding
TNFAIP2	14	103121476..103137439	57.1946	0.439478	1.35611	8.24274e-08	6.8691e-06	0.00198254	ENSG00000185215	protein_coding
AHNAK2	14	complement(104937244..104978374)	6.96009	-0.390024	-1.31042	2.92207e-06	0.000150165	0.0702815	ENSG00000185567	protein_coding
CDCA4	14	complement(105009573..105021083)	32.0457	-0.299398	-1.23063	0.000430064	0.0094854	1	ENSG00000170779	protein_coding
NUDT14	14	complement(105172938..105181323)	3.99477	0.401346	1.32074	0.000842491	0.0160552	1	ENSG00000183828	protein_coding
THBS1	15	39581079..39599466	8.82063	-0.539357	-1.45332	2.62083e-10	3.54433e-08	6.30363e-06	ENSG00000137801	protein_coding
BMF	15	complement(40087890..40108892)	5.63629	-1.19872	-2.29536	1.61609e-35	2.26502e-32	3.88702e-31	ENSG00000104081	protein_coding
CCDC9B	15	complement(40331452..40340939)	7.76501	-0.396187	-1.31603	4.94202e-06	0.000236782	0.118866	ENSG00000188549	protein_coding
DISP2	15	40358219..40378621	2.00314	-0.419469	-1.33743	8.1877e-06	0.000366947	0.196931	ENSG00000140323	protein_coding
C15orf62	15	40769980..40772449	0.831617	-1.0345	-2.0484	3.23968e-05	0.00120352	0.779207	ENSG00000188277	protein_coding
CHAC1	15	40952962..40956512	4.39029	-0.599732	-1.51544	2.92582e-07	2.05034e-05	0.00703719	ENSG00000128965	protein_coding
TRIM69	15	44728988..44767829	1.74987	0.342076	1.26758	0.000701368	0.0140428	1	ENSG00000185880	protein_coding
C15orf48	15	45430579..45448761	5.97235	0.445424	1.36171	0.000178525	0.00482864	1	ENSG00000166920	protein_coding
DUT	15	48331011..48343373	26.6106	0.299294	1.23054	0.000384213	0.00871682	1	ENSG00000128951	protein_coding
RSL24D1	15	complement(55180806..55197049)	12.5575	-0.277228	-1.21186	0.00107419	0.019392	1	ENSG00000137876	protein_coding
MYZAP	15	57591904..57685364	3.03747	-0.409551	-1.32827	0.000548548	0.0114748	1	ENSG00000263155	protein_coding
C2CD4A	15	62066977..62070917	0.33253	1.59493	3.0208	2.63211e-05	0.00100944	0.633076	ENSG00000198535	protein_coding
CA12	15	complement(63321378..63381846)	1.05047	-1.33496	-2.52268	2.911e-22	1.49596e-19	7.00154e-18	ENSG00000074410	protein_coding
MAP2K1	15	66386837..66491656	17.0058	-0.289818	-1.22249	0.000542599	0.0113658	1	ENSG00000169032	protein_coding
SNAPC5	15	complement(66490135..66497780)	4.58152	0.374047	1.29598	0.000586259	0.0121158	1	ENSG00000174446	protein_coding
SMAD6	15	66702236..66782849	0.683519	0.516094	1.43008	0.00132378	0.0227269	1	ENSG00000137834	protein_coding
CORO2B	15	68578993..68727806	5.77761	-0.307823	-1.23784	0.001169	0.0207154	1	ENSG00000103647	protein_coding
NEO1	15	73051710..73305205	0.612267	0.506609	1.42071	0.00233256	0.0345116	1	ENSG00000067141	protein_coding
STRA6	15	complement(74179466..74212267)	0.153996	-1.27206	-2.41507	0.000274403	0.00677961	1	ENSG00000137868	protein_coding
SEMA7A	15	complement(74409289..74433958)	18.4284	-0.856332	-1.81043	6.11764e-23	3.25226e-20	1.47141e-18	ENSG00000138623	protein_coding
ARID3B	15	74541206..74598131	1.28606	-0.390727	-1.31105	0.000931105	0.0174176	1	ENSG00000179361	protein_coding
CLK3	15	74598500..74645414	1.88968	-0.372852	-1.29491	3.35982e-05	0.00123037	0.808105	ENSG00000179335	protein_coding
SNX33	15	75647912..75662301	8.86719	-0.276067	-1.21089	0.00123299	0.0215568	1	ENSG00000173548	protein_coding
MTHFS	15	complement(79833585..79897379)	3.92667	0.440288	1.35688	4.76103e-05	0.00167582	1	ENSG00000136371	protein_coding
ST20-MTHFS	15	complement(79845150..79923754)	6.8086	0.411997	1.33053	0.000967455	0.0179486	1	ENSG00000259332	protein_coding
BCL2A1	15	complement(79960892..79971196)	5.61596	-0.658348	-1.57827	1.16031e-06	6.75038e-05	0.0279078	ENSG00000140379	protein_coding
MESD	15	complement(80946289..80989828)	9.4661	0.254419	1.19286	0.00294804	0.0413817	1	ENSG00000117899	protein_coding
HOMER2	15	complement(82836946..82986153)	2.68934	-0.395191	-1.31512	1.00023e-05	0.000435608	0.240575	ENSG00000103942	protein_coding
TM6SF1	15	83107572..83144854	1.05964	-1.06718	-2.09534	8.87698e-06	0.000396685	0.213509	ENSG00000136404	protein_coding
BNC1	15	complement(83255884..83284664)	12.6307	-0.262153	-1.19927	0.00232565	0.0344424	1	ENSG00000169594	protein_coding
MFGE8	15	complement(88898683..88913468)	1.88983	0.349975	1.27454	0.000571138	0.011899	1	ENSG00000140545	protein_coding
SEMA4B	15	90160604..90229679	78.0816	-0.352377	-1.27666	1.46512e-05	0.000599144	0.35239	ENSG00000185033	protein_coding
ALDH1A3	15	100877714..100916626	38.3759	-0.854444	-1.80806	5.88267e-25	3.4882e-22	1.4149e-20	ENSG00000184254	protein_coding
FAM234A	16	234521..272183	14.4106	0.272609	1.20799	0.00127745	0.0221287	1	ENSG00000167930	protein_coding
ANTKMT	16	720581..722590	9.20313	0.618487	1.53526	1.05367e-09	1.29956e-07	2.5343e-05	ENSG00000103254	protein_coding
MAPK8IP3	16	1706166..1770351	1.59833	-0.313351	-1.24259	0.00136366	0.0231792	1	ENSG00000138834	protein_coding
SPSB3	16	complement(1776712..1793700)	8.30131	-0.306154	-1.23641	0.00104582	0.0189465	1	ENSG00000162032	protein_coding
ZNF598	16	complement(1997654..2009821)	15.3539	-0.273791	-1.20898	0.00133881	0.0228339	1	ENSG00000167962	protein_coding
SLC9A3R2	16	2025356..2039026	68.6881	-0.241249	-1.18202	0.00328566	0.0447364	1	ENSG00000065054	protein_coding
PGP	16	complement(2211593..2214840)	11.9441	0.411277	1.32986	5.05026e-06	0.000239569	0.121469	ENSG00000184207	protein_coding
HCFC1R1	16	complement(3022625..3024286)	80.9687	0.30275	1.23349	0.000300228	0.00731218	1	ENSG00000103145	protein_coding
IL32	16	3065297..3082192	6.0052	0.307439	1.23751	0.00166982	0.026985	1	ENSG00000008517	protein_coding
CORO7	16	complement(4354542..4425705)	9.80204	-0.296158	-1.22787	0.000467256	0.0100965	1	ENSG00000262246	protein_coding
PPL	16	complement(4882507..4960741)	1.17049	0.582548	1.49749	9.31274e-05	0.00288882	1	ENSG00000118898	protein_coding
QPRT	16	29663279..29698699	29.3338	0.590343	1.5056	2.56207e-12	4.70232e-10	6.16229e-08	ENSG00000103485	protein_coding
ALDOA	16	30064164..30070457	648.032	-0.261389	-1.19863	0.00121453	0.0213885	1	ENSG00000149925	protein_coding
BOLA2B	16	complement(30192932..30194306)	3.8087	-0.534036	-1.44797	0.00114751	0.0203816	1	ENSG00000169627	protein_coding
ZNF771	16	30407414..30431108	1.40194	0.581917	1.49684	1.97255e-06	0.000108223	0.0474437	ENSG00000179965	protein_coding
HSD3B7	16	30985207..30989147	10.325	0.335188	1.26154	0.000358107	0.00825251	1	ENSG00000099377	protein_coding
FUS	16	31180138..31191605	28.8599	0.348252	1.27302	2.41221e-05	0.000939115	0.580184	ENSG00000089280	protein_coding
CCDC102A	16	complement(57512181..57536571)	5.42239	0.3471	1.272	0.00085422	0.0162386	1	ENSG00000135736	protein_coding
ADGRG1	16	57610652..57665580	50.2874	-0.371983	-1.29413	4.94544e-06	0.000236782	0.118948	ENSG00000205336	protein_coding
NDRG4	16	58462846..58513628	0.759436	0.581435	1.49634	2.90212e-06	0.000149639	0.0698018	ENSG00000103034	protein_coding
CDH5	16	66366622..66404784	17.6805	-0.372791	-1.29486	9.00913e-06	0.00040027	0.216688	ENSG00000179776	protein_coding
PARD6A	16	67660946..67662774	7.77691	0.368697	1.29119	0.000657387	0.0133706	1	ENSG00000102981	protein_coding
CHTF8	16	complement(69118010..69132588)	41.798	0.265564	1.20211	0.00140556	0.0236051	1	ENSG00000168802	protein_coding
EXOSC6	16	complement(70246778..70251940)	6.93733	0.396511	1.31632	1.20004e-05	0.000502743	0.288633	ENSG00000223496	protein_coding
ZNF23	16	complement(71447597..71463095)	0.796227	-0.375276	-1.29709	0.0035969	0.0477884	1	ENSG00000167377	protein_coding
CDYL2	16	complement(80597907..80804598)	4.52631	-0.30833	-1.23827	0.000537888	0.0113287	1	ENSG00000166446	protein_coding
GCSH	16	complement(81081945..81096395)	11.6366	0.274428	1.20951	0.00198628	0.0306104	1	ENSG00000140905	protein_coding
CMIP	16	81444808..81711762	15.2037	-0.265697	-1.20222	0.00129554	0.0223665	1	ENSG00000153815	protein_coding
GSE1	16	85169525..85676204	5.53129	-0.268622	-1.20466	0.00162429	0.0264711	1	ENSG00000131149	protein_coding
MTHFSD	16	complement(86530178..86555235)	3.26286	0.316116	1.24497	0.00139435	0.0234681	1	ENSG00000103248	protein_coding
SLC7A5	16	complement(87830023..87869507)	213.779	-1.17405	-2.25643	2.00614e-47	3.29944e-44	4.82517e-43	ENSG00000103257	protein_coding
CDT1	16	88803789..88809258	23.8091	-0.256412	-1.1945	0.00279406	0.0398484	1	ENSG00000167513	protein_coding
ZNF778	16	89217703..89237141	0.825625	-0.34774	-1.27257	0.00203237	0.0312083	1	ENSG00000170100	protein_coding
ANKRD11	16	complement(89267630..89490561)	6.68755	-0.367832	-1.29041	1.02805e-05	0.000443964	0.247267	ENSG00000167522	protein_coding
ATP2A3	17	complement(3923870..3964464)	0.751278	0.636755	1.55483	0.000136828	0.00390643	1	ENSG00000074370	protein_coding
SPNS2	17	4498881..4539035	3.84447	-0.759791	-1.69325	3.73939e-13	7.89729e-11	8.99399e-09	ENSG00000183018	protein_coding
NLRP1	17	complement(5499415..5619424)	4.17964	-0.310461	-1.2401	0.000249352	0.00628147	1	ENSG00000091592	protein_coding
KIAA0753	17	complement(6578147..6640711)	3.19793	-0.30279	-1.23353	0.00212543	0.0322518	1	ENSG00000198920	protein_coding
XAF1	17	6755447..6775647	0.859128	0.772496	1.70822	3.09937e-06	0.000158747	0.074546	ENSG00000132530	protein_coding
DLG4	17	complement(7187187..7219841)	2.74846	-0.409168	-1.32792	1.03791e-05	0.000446968	0.249638	ENSG00000132535	protein_coding
KCTD11	17	7351889..7354944	10.0385	-0.480737	-1.39546	1.85737e-07	1.36507e-05	0.00446734	ENSG00000213859	protein_coding
FGF11	17	7438273..7444937	0.635038	-0.656049	-1.57576	0.00329073	0.0447383	1	ENSG00000161958	protein_coding
CD68	17	7579491..7582111	12.1257	1.22582	2.33888	3.09518e-35	3.97653e-32	7.44452e-31	ENSG00000129226	protein_coding
MPDU1	17	7583529..7592789	21.087	0.415834	1.33407	1.3101e-06	7.50849e-05	0.0315105	ENSG00000129255	protein_coding
KDM6B	17	7834217..7854796	3.596	-0.295597	-1.22739	0.00147561	0.0243832	1	ENSG00000132510	protein_coding
SLC25A35	17	complement(8287763..8295400)	1.56646	0.450205	1.36623	0.000451344	0.00978675	1	ENSG00000125434	protein_coding
PIK3R6	17	complement(8802722..8867677)	3.21234	-0.416678	-1.33485	0.00011849	0.00348618	1	ENSG00000276231	protein_coding
PMP22	17	complement(15229773..15272292)	2.32074	-0.286633	-1.21979	0.00231517	0.0343532	1	ENSG00000109099	protein_coding
CDRT4	17	complement(15436015..15475728)	0.195634	2.64653	6.26159	0.000442974	0.0096596	1	ENSG00000239704	protein_coding
TVP23C-CDRT4	17	complement(15436021..15563561)	5.10225	0.428809	1.34612	1.78351e-05	0.00071419	0.428969	ENSG00000259024	protein_coding
SREBF1	17	complement(17810399..17837002)	14.5059	0.544227	1.45824	8.91247e-11	1.30861e-08	2.14363e-06	ENSG00000072310	protein_coding
SARM1	17	28364356..28404049	1.26834	0.307261	1.23736	0.00296367	0.0415044	1	ENSG00000004139	protein_coding
TLCD1	17	complement(28724348..28727935)	8.89059	1.08802	2.12583	4.30864e-21	1.95371e-18	1.03631e-16	ENSG00000160606	protein_coding
GIT1	17	complement(29573475..29594054)	27.5434	-0.291438	-1.22386	0.000437601	0.0095936	1	ENSG00000108262	protein_coding
RNF135	17	30970984..30999911	7.70956	0.317566	1.24623	0.00142732	0.0238484	1	ENSG00000181481	protein_coding
SLFN11	17	complement(35350305..35373701)	23.9313	0.26621	1.20264	0.00136259	0.0231792	1	ENSG00000172716	protein_coding
CCL5	17	complement(35871491..35880793)	1.31274	0.972489	1.96222	0.000373999	0.00856752	1	ENSG00000271503	protein_coding
MRM1	17	36601583..36608964	4.21702	0.382377	1.30349	0.00139146	0.0234681	1	ENSG00000278619	protein_coding
LHX1	17	36936785..36944612	4.05482	-0.510501	-1.42454	1.94504e-07	1.40917e-05	0.00467821	ENSG00000273706	protein_coding
PCGF2	17	complement(38733898..38749817)	15.3924	-0.292027	-1.22436	0.000780705	0.0152549	1	ENSG00000277258	protein_coding
CSF3	17	40015361..40017813	82.8336	-0.287852	-1.22082	0.000487717	0.0104869	1	ENSG00000108342	protein_coding
NR1D1	17	complement(40092793..40100589)	6.94614	-0.554196	-1.46835	2.83778e-08	2.68405e-06	0.000682543	ENSG00000126368	protein_coding
RARA	17	40309180..40357643	9.53976	-0.504452	-1.41858	1.30971e-08	1.29434e-06	0.000315011	ENSG00000131759	protein_coding
IGFBP4	17	40443450..40457725	392.618	-0.256856	-1.19487	0.00152897	0.0250768	1	ENSG00000141753	protein_coding
KRT19	17	complement(41523617..41528308)	58.277	-0.375108	-1.29694	6.66804e-06	0.000305059	0.16038	ENSG00000171345	protein_coding
DHX58	17	complement(42101404..42112714)	2.33967	0.462879	1.37829	6.79339e-05	0.00221543	1	ENSG00000108771	protein_coding
WNK4	17	42780610..42797066	16.3848	-0.331913	-1.25868	8.87232e-05	0.00276332	1	ENSG00000126562	protein_coding
PTGES3L-AARSD1	17	complement(42950526..42980528)	0.525907	1.85945	3.62869	6.13734e-06	0.000286726	0.147615	ENSG00000108825	protein_coding
IFI35	17	43006740..43014456	20.6162	0.393595	1.31366	1.09692e-05	0.00046716	0.263831	ENSG00000068079	protein_coding
VAT1	17	complement(43014607..43025123)	140.643	-0.316741	-1.24551	9.92951e-05	0.00303908	1	ENSG00000108828	protein_coding
BRCA1	17	complement(43044295..43170245)	3.6599	0.272038	1.20751	0.00183911	0.0289322	1	ENSG00000012048	protein_coding
G6PC3	17	44070620..44082151	11.7905	0.308438	1.23837	0.000267258	0.00663957	1	ENSG00000141349	protein_coding
HOXB5	17	complement(48591257..48593779)	4.18146	-0.573851	-1.48849	2.20853e-06	0.000117059	0.0531196	ENSG00000120075	protein_coding
HOXB9	17	complement(48621156..48626358)	11.4149	-0.396137	-1.31598	1.75484e-05	0.000710087	0.422073	ENSG00000170689	protein_coding
ABCC3	17	50634777..50692253	3.21421	0.448032	1.36418	1.20062e-06	6.95865e-05	0.0288774	ENSG00000108846	protein_coding
NME1-NME2	17	51153590..51171744	15.2674	-0.45495	-1.37074	3.88837e-06	0.000190914	0.0935232	ENSG00000011052	protein_coding
NOG	17	56593699..56595611	6.69927	-0.96767	-1.95568	2.20192e-11	3.57336e-09	5.29605e-07	ENSG00000183691	protein_coding
TANC2	17	62966235..63427703	2.62498	-0.263902	-1.20072	0.00218458	0.0328399	1	ENSG00000170921	protein_coding
TACO1	17	63600882..63608365	9.70115	0.396917	1.31669	3.42296e-05	0.00124756	0.823291	ENSG00000136463	protein_coding
LIMD2	17	complement(63695888..63701172)	16.9712	0.417951	1.33603	9.43801e-07	5.61798e-05	0.0227003	ENSG00000136490	protein_coding
SMURF2	17	complement(64542282..64662307)	21.2326	-0.338344	-1.2643	4.53594e-05	0.0016076	1	ENSG00000108854	protein_coding
MAP2K6	17	69414697..69553865	0.718198	0.396071	1.31592	0.000236672	0.00603104	1	ENSG00000108984	protein_coding
KCNJ16	17	70053429..70135608	0.0735341	2.90222	7.47573	0.000121555	0.00356956	1	ENSG00000153822	protein_coding
KCNJ2	17	70168673..70180044	4.07093	0.361119	1.28442	0.000159694	0.0044122	1	ENSG00000123700	protein_coding
GPRC5C	17	74424851..74451653	0.377037	-0.948298	-1.9296	0.000126849	0.00367599	1	ENSG00000170412	protein_coding
FDXR	17	complement(74862497..74873031)	12.2035	0.283799	1.2174	0.00134434	0.0229014	1	ENSG00000161513	protein_coding
ITGB4	17	75721328..75757818	2.35781	-1.12778	-2.18523	1.66714e-25	1.02809e-22	4.00979e-21	ENSG00000132470	protein_coding
UBALD2	17	76265348..76271298	32.5764	-0.254739	-1.19312	0.00336154	0.0454605	1	ENSG00000185262	protein_coding
SPHK1	17	76376584..76387860	10.648	-0.753513	-1.68589	3.26037e-17	1.19679e-14	7.84185e-13	ENSG00000176170	protein_coding
RHBDF2	17	complement(76470891..76501790)	10.2797	-0.419952	-1.33788	9.33155e-07	5.57614e-05	0.0224442	ENSG00000129667	protein_coding
JMJD6	17	complement(76712832..76726799)	3.81755	-0.313344	-1.24258	0.000968963	0.0179549	1	ENSG00000070495	protein_coding
SEPTIN9	17	77280569..77500596	36.4333	-0.355888	-1.27977	1.22058e-05	0.000509966	0.293575	ENSG00000184640	protein_coding
TMC6	17	complement(78107397..78132407)	4.35434	-0.362367	-1.28553	3.0206e-05	0.00112757	0.726515	ENSG00000141524	protein_coding
CYTH1	17	complement(78674048..78782297)	6.0045	-0.289615	-1.22231	0.000982297	0.0180933	1	ENSG00000108669	protein_coding
GAA	17	80101556..80119881	2.42872	0.376213	1.29793	0.000393397	0.00885402	1	ENSG00000171298	protein_coding
RPTOR	17	80544819..80966371	5.79453	-0.323805	-1.25163	0.000179033	0.0048339	1	ENSG00000141564	protein_coding
NDUFAF8	17	81239305..81241310	13.4761	0.286289	1.2195	0.00373312	0.0492331	1	ENSG00000224877	protein_coding
ACTG1	17	complement(81509413..81523847)	933.339	-0.408068	-1.32691	4.33385e-07	2.91768e-05	0.0104238	ENSG00000184009	protein_coding
HGS	17	81683326..81703138	12.7208	-0.24769	-1.1873	0.00288323	0.0407431	1	ENSG00000185359	protein_coding
MAFG	17	complement(81918270..81927735)	12.7318	-0.347666	-1.2725	5.16023e-05	0.00178375	1	ENSG00000197063	protein_coding
METRNL	17	83079609..83095122	9.48731	-0.417061	-1.3352	9.05445e-06	0.000401128	0.217778	ENSG00000176845	protein_coding
MYL12A	18	3247481..3256236	129.299	-0.303958	-1.23453	0.000193486	0.00516084	1	ENSG00000101608	protein_coding
PTPRM	18	7566782..8406861	2.75966	-0.426086	-1.34358	4.92549e-06	0.000236782	0.118468	ENSG00000173482	protein_coding
IMPA2	18	11981025..12030877	7.76687	0.272877	1.20822	0.00302366	0.0420617	1	ENSG00000141401	protein_coding
RIOK3	18	23453287..23486603	17.8413	-0.475131	-1.39004	2.20699e-08	2.12658e-06	0.000530826	ENSG00000101782	protein_coding
ZNF397	18	35241030..35267133	0.579086	0.550714	1.46481	0.00233951	0.0345812	1	ENSG00000186812	protein_coding
GALNT1	18	35581117..35711834	25.8675	0.247235	1.18693	0.00299745	0.0417827	1	ENSG00000141429	protein_coding
HDHD2	18	complement(47107408..47150500)	4.05942	0.286037	1.21929	0.00347112	0.0466966	1	ENSG00000167220	protein_coding
NARS1	18	complement(57600656..57622213)	38.0568	-0.255324	-1.1936	0.00205809	0.031509	1	ENSG00000134440	protein_coding
ATP8B1	18	complement(57646426..57803315)	12.2707	-0.261931	-1.19908	0.00195841	0.0302837	1	ENSG00000081923	protein_coding
NEDD4L	18	58044226..58401540	3.06928	-0.286559	-1.21973	0.000640642	0.0130992	1	ENSG00000049759	protein_coding
CCBE1	18	complement(59430939..59697662)	8.17973	-0.376468	-1.29816	1.42131e-05	0.000582775	0.341854	ENSG00000183287	protein_coding
TNFRSF11A	18	62325287..62391288	1.83481	-0.309544	-1.23932	0.00193374	0.0300845	1	ENSG00000141655	protein_coding
SERPINB5	18	63476958..63505085	5.22211	-0.302622	-1.23338	0.00182161	0.0287744	1	ENSG00000206075	protein_coding
SERPINB2	18	63871692..63903888	0.841128	-2.52722	-5.76461	1.4327e-14	3.45124e-12	3.44593e-10	ENSG00000197632	protein_coding
MBP	18	complement(76978827..77133683)	4.54209	-0.28028	-1.21443	0.000932129	0.0174176	1	ENSG00000197971	protein_coding
FSTL3	19	676392..683392	14.5755	-0.338807	-1.26471	0.000126726	0.00367599	1	ENSG00000070404	protein_coding
CNN2	19	1026586..1039068	79.0358	-0.318032	-1.24663	0.000102655	0.00312775	1	ENSG00000064666	protein_coding
ARHGAP45	19	1065923..1086628	8.56381	-0.333663	-1.26021	0.000127636	0.00369187	1	ENSG00000180448	protein_coding
GAMT	19	complement(1397026..1401570)	13.8547	0.404901	1.324	9.19533e-06	0.000406202	0.221166	ENSG00000130005	protein_coding
ADAT3	19	1905399..1913447	2.31736	0.516914	1.43089	0.00286204	0.0405926	1	ENSG00000213638	protein_coding
MKNK2	19	complement(2037465..2051244)	48.3332	-0.393093	-1.31321	1.68041e-06	9.42071e-05	0.0404173	ENSG00000099875	protein_coding
MOB3A	19	complement(2071036..2096673)	34.7637	-0.648905	-1.56798	7.44765e-15	1.91367e-12	1.79131e-10	ENSG00000172081	protein_coding
GNA15	19	3136033..3163749	17.5113	-0.29052	-1.22308	0.000917352	0.0172054	1	ENSG00000060558	protein_coding
GIPC3	19	3585478..3593541	1.61438	-0.350623	-1.27511	0.00374974	0.0492944	1	ENSG00000179855	protein_coding
SH3GL1	19	complement(4360370..4400547)	42.2988	-0.360619	-1.28398	1.37451e-05	0.000566601	0.330598	ENSG00000141985	protein_coding
LRG1	19	complement(4536402..4540036)	0.296173	1.50946	2.84703	0.000763816	0.0149819	1	ENSG00000171236	protein_coding
DPP9	19	complement(4674341..4724673)	9.32339	-0.246506	-1.18633	0.00331054	0.0448889	1	ENSG00000142002	protein_coding
TICAM1	19	complement(4815932..4831712)	9.49582	-0.334026	-1.26053	0.000361268	0.00830055	1	ENSG00000127666	protein_coding
KDM4B	19	4969113..5153598	3.93917	-0.276405	-1.21117	0.00196588	0.0303384	1	ENSG00000127663	protein_coding
TNFSF9	19	6531026..6535924	15.9832	0.34866	1.27338	0.000200897	0.00529442	1	ENSG00000125657	protein_coding
CAMSAP3	19	7595863..7618304	1.88876	-0.335802	-1.26208	0.00294989	0.0413817	1	ENSG00000076826	protein_coding
TRAPPC5	19	7680833..7687703	8.89339	0.381128	1.30236	1.40965e-05	0.000579535	0.339049	ENSG00000181029	protein_coding
CERS4	19	8206736..8262421	2.96488	-0.308189	-1.23815	0.00366021	0.0484789	1	ENSG00000090661	protein_coding
NDUFA7	19	complement(8308768..8321375)	12.6757	0.289189	1.22195	0.00349689	0.0468796	1	ENSG00000267855	protein_coding
ANGPTL4	19	8363289..8374370	52.8842	-0.848559	-1.8007	5.44924e-24	3.00039e-21	1.31065e-19	ENSG00000167772	protein_coding
ZNF559-ZNF177	19	9324174..9382617	0.177587	1.94073	3.839	0.00108876	0.019518	1	ENSG00000270011	protein_coding
S1PR5	19	complement(10512742..10517931)	4.49403	0.404669	1.32379	0.000145383	0.00410508	1	ENSG00000180739	protein_coding
CDKN2D	19	complement(10566460..10569059)	8.73875	-0.328363	-1.25559	0.00164236	0.0266529	1	ENSG00000129355	protein_coding
DNM2	19	10718055..10833488	10.5778	-0.26094	-1.19826	0.00156222	0.0255677	1	ENSG00000079805	protein_coding
TMED1	19	complement(10832067..10836318)	14.2888	0.501985	1.41616	9.59439e-08	7.74433e-06	0.00230764	ENSG00000099203	protein_coding
LDLR	19	11089462..11133820	4.04703	0.453856	1.3697	8.82418e-07	5.33499e-05	0.0212239	ENSG00000130164	protein_coding
JUNB	19	12791486..12793315	30.6133	0.266053	1.20251	0.00218549	0.0328399	1	ENSG00000171223	protein_coding
IER2	19	13150411..13154911	28.3976	-0.279073	-1.21341	0.000966206	0.017947	1	ENSG00000160888	protein_coding
ILVBL	19	complement(15114984..15125786)	7.684	-0.269282	-1.20521	0.00230815	0.0343117	1	ENSG00000105135	protein_coding
TPM4	19	16067021..16103002	46.8321	-0.368726	-1.29121	5.71109e-06	0.000268439	0.137363	ENSG00000167460	protein_coding
IFI30	19	18173162..18178117	9.33359	0.310278	1.23995	0.00121597	0.0213885	1	ENSG00000216490	protein_coding
JUND	19	complement(18279694..18281622)	27.3963	0.348087	1.27287	6.79705e-05	0.00221543	1	ENSG00000130522	protein_coding
BORCS8-MEF2B	19	complement(19145569..19192158)	1.94558	-0.748123	-1.67961	4.11855e-05	0.00147665	0.990595	ENSG00000064489	protein_coding
GPI	19	34359480..34402413	60.6377	-0.372955	-1.295	4.37958e-06	0.000212997	0.105338	ENSG00000105220	protein_coding
ARHGAP33	19	35774532..35788822	0.828434	-0.584729	-1.49976	0.00068609	0.0137907	1	ENSG00000004777	protein_coding
ACTN4	19	38647649..38731589	87.7468	-0.279035	-1.21338	0.000598685	0.012323	1	ENSG00000130402	protein_coding
FBXO27	19	complement(38990714..39032785)	5.3976	0.352261	1.27656	0.000575594	0.0119273	1	ENSG00000161243	protein_coding
RAB4B-EGLN2	19	40778242..40808418	0.199878	-3.12126	-8.70145	0.00114515	0.0203631	1	ENSG00000171570	protein_coding
CCDC97	19	41310172..41324873	6.49731	0.376474	1.29816	6.79584e-05	0.00221543	1	ENSG00000142039	protein_coding
PLAUR	19	complement(43646095..43670547)	16.5959	-0.670789	-1.59194	6.46274e-15	1.68875e-12	1.55442e-10	ENSG00000011422	protein_coding
KCNN4	19	complement(43766533..43780976)	1.91059	-0.642	-1.56049	6.71107e-05	0.00220607	1	ENSG00000104783	protein_coding
RELB	19	45001461..45038192	13.2654	0.383469	1.30448	1.87187e-05	0.000745701	0.450222	ENSG00000104856	protein_coding
PPP1R13L	19	complement(45379638..45406349)	15.3063	-0.328868	-1.25603	0.000112742	0.00336199	1	ENSG00000104881	protein_coding
FOSB	19	45467995..45475179	1.5593	-0.346728	-1.27167	0.00254633	0.0370012	1	ENSG00000125740	protein_coding
VASP	19	45506579..45526989	58.9995	-0.468411	-1.38358	1.33343e-08	1.3094e-06	0.000320717	ENSG00000125753	protein_coding
GPR4	19	complement(45589764..45602212)	0.257472	-1.72869	-3.31427	0.000209134	0.00545553	1	ENSG00000177464	protein_coding
SLC1A5	19	complement(46774883..46788594)	66.0396	-0.3815	-1.3027	3.55502e-06	0.000176799	0.0855053	ENSG00000105281	protein_coding
TMEM160	19	complement(47045909..47048624)	33.9618	0.887567	1.85005	5.20769e-11	7.87126e-09	1.25255e-06	ENSG00000130748	protein_coding
PPP1R15A	19	48872212..48876059	9.91186	-0.433284	-1.3503	1.89963e-06	0.000104595	0.0456898	ENSG00000087074	protein_coding
PIH1D1	19	complement(49446298..49453497)	16.7021	-0.293137	-1.2253	0.00072755	0.0143803	1	ENSG00000104872	protein_coding
IL4I1	19	complement(49889654..49929539)	5.25555	0.462724	1.37814	1.304e-05	0.000540422	0.313637	ENSG00000104951	protein_coding
ATF5	19	49928702..49933935	9.80198	0.483595	1.39822	2.23422e-07	1.60209e-05	0.00537374	ENSG00000169136	protein_coding
SHANK1	19	complement(50659255..50719802)	2.21382	-0.285054	-1.21846	0.00257459	0.0373751	1	ENSG00000161681	protein_coding
MYADM	19	53864763..53876435	58.7376	-0.530874	-1.4448	1.04569e-10	1.49272e-08	2.51509e-06	ENSG00000179820	protein_coding
OSCAR	19	complement(54094668..54102692)	26.226	-0.35445	-1.2785	4.66751e-05	0.00165043	1	ENSG00000170909	protein_coding
TFPT	19	complement(54107020..54115657)	17.1482	-0.321146	-1.24932	0.000845993	0.0161021	1	ENSG00000105619	protein_coding
PTPRH	19	complement(55181247..55209506)	1.26278	-0.68295	-1.60542	3.38608e-05	0.00123704	0.81442	ENSG00000080031	protein_coding
IL11	19	complement(55364382..55370463)	5.70811	-0.305852	-1.23615	0.00250748	0.0365041	1	ENSG00000095752	protein_coding
ISOC2	19	complement(55452985..55462343)	8.1261	0.266683	1.20304	0.003087	0.042722	1	ENSG00000063241	protein_coding
ZNF579	19	complement(55576774..55580848)	4.60708	0.324539	1.25226	0.00145308	0.0240624	1	ENSG00000218891	protein_coding
ZNF784	19	complement(55620741..55624566)	1.75042	0.752012	1.68414	0.0004108	0.0091258	1	ENSG00000179922	protein_coding
ZNF581	19	55635459..55645623	20.9944	-0.287797	-1.22077	0.0014378	0.0238982	1	ENSG00000171425	protein_coding
TRIB3	20	362835..397559	39.83	-0.444645	-1.36098	9.95796e-08	7.9135e-06	0.00239509	ENSG00000101255	protein_coding
FKBP1A	20	complement(1368977..1393164)	143.464	-0.411464	-1.33003	3.87918e-07	2.62304e-05	0.00933021	ENSG00000088832	protein_coding
SIRPB1	20	complement(1561385..1620061)	13.0816	-0.446437	-1.36267	1.09236e-07	8.46275e-06	0.00262734	ENSG00000101307	protein_coding
SMOX	20	4120980..4187747	36.8773	-0.267029	-1.20333	0.00143977	0.0238982	1	ENSG00000088826	protein_coding
MCM8	20	5950652..5998977	5.03511	0.346306	1.2713	0.000113262	0.00336448	1	ENSG00000125885	protein_coding
LRRN4	20	complement(6040546..6054060)	8.91427	-0.283587	-1.21722	0.00133232	0.0227972	1	ENSG00000125872	protein_coding
TMX4	20	complement(7977346..8019805)	8.41876	0.277569	1.21215	0.00140994	0.023653	1	ENSG00000125827	protein_coding
PLCB4	20	9067825..9504593	0.83621	0.866778	1.82359	3.41945e-17	1.22599e-14	8.22446e-13	ENSG00000101333	protein_coding
MACROD2	20	13995369..16053197	0.608099	-0.512165	-1.42619	3.73824e-05	0.0013497	0.89912	ENSG00000172264	protein_coding
FLRT3	20	complement(14322985..14337614)	0.495022	0.912699	1.88256	0.000433933	0.00954342	1	ENSG00000125848	protein_coding
THBD	20	complement(23045633..23049672)	4.1507	-0.295467	-1.22728	0.0029722	0.0415227	1	ENSG00000178726	protein_coding
CST3	20	complement(23626706..23638473)	31.4614	0.34736	1.27223	3.43229e-05	0.00124801	0.825533	ENSG00000101439	protein_coding
ID1	20	31605283..31606515	131.083	0.742401	1.67296	4.91134e-19	1.94149e-16	1.18128e-14	ENSG00000125968	protein_coding
ITCH	20	34363235..34511773	14.3794	-0.272265	-1.2077	0.000978134	0.0180381	1	ENSG00000078747	protein_coding
EDEM2	20	complement(35115364..35147336)	18.2735	0.279246	1.21356	0.00204048	0.0313016	1	ENSG00000088298	protein_coding
EIF6	20	complement(35278907..35284985)	114.551	-0.256325	-1.19443	0.00188561	0.0295432	1	ENSG00000242372	protein_coding
SPAG4	20	35615829..35621094	5.15646	-0.433115	-1.35015	5.23499e-05	0.00180554	1	ENSG00000061656	protein_coding
SAMHD1	20	complement(36890229..36951893)	14.7035	0.283773	1.21737	0.000618443	0.0127127	1	ENSG00000101347	protein_coding
TGM2	20	complement(38127385..38166578)	137.976	-0.394485	-1.31447	1.10935e-06	6.52781e-05	0.0266821	ENSG00000198959	protein_coding
JPH2	20	complement(44106590..44187188)	1.98471	0.346203	1.27121	0.000336777	0.00796332	1	ENSG00000149596	protein_coding
SYS1-DBNDD2	20	45363200..45410610	2.2362	-0.733095	-1.6622	0.00152425	0.025026	1	ENSG00000254806	protein_coding
DNTTIP1	20	45791954..45811427	36.7044	-0.365	-1.28788	2.09179e-05	0.000824785	0.503117	ENSG00000101457	protein_coding
SULF2	20	complement(47656197..47786616)	9.45875	-0.622908	-1.53998	6.20544e-13	1.22653e-10	1.49253e-08	ENSG00000196562	protein_coding
PREX1	20	complement(48624252..48827999)	14.6268	-0.370098	-1.29244	1.02672e-05	0.000443964	0.246946	ENSG00000124126	protein_coding
SLC9A8	20	49812713..49892242	4.50304	0.279887	1.2141	0.00221904	0.0331823	1	ENSG00000197818	protein_coding
PEDS1	20	complement(50118254..50153734)	14.3183	-0.305121	-1.23552	0.000267443	0.00663957	1	ENSG00000240849	protein_coding
NFATC2	20	complement(51386957..51562831)	0.477671	-1.24452	-2.3694	3.67543e-08	3.39306e-06	0.000884015	ENSG00000101096	protein_coding
TFAP2C	20	56629306..56639283	16.2273	-0.513282	-1.42729	5.94852e-09	6.28139e-07	0.000143074	ENSG00000087510	protein_coding
PMEPA1	20	complement(57648392..57711536)	18.9206	-0.380602	-1.30188	5.79543e-06	0.000271575	0.139392	ENSG00000124225	protein_coding
CDH4	20	61252261..61940617	0.693134	0.674295	1.59582	5.44726e-05	0.00185797	1	ENSG00000179242	protein_coding
HELZ2	20	complement(63558086..63574239)	10.8582	0.30425	1.23478	0.000263802	0.0065729	1	ENSG00000130589	protein_coding
RTEL1	20	63657810..63696253	3.73363	-0.313811	-1.24299	0.000572113	0.0119032	1	ENSG00000258366	protein_coding
PCMTD2	20	64255695..64304820	5.3758	0.326416	1.25389	0.000241151	0.00612625	1	ENSG00000203880	protein_coding
BACH1	21	29194071..29630751	11.0726	-0.353924	-1.27803	2.99631e-05	0.00112668	0.720672	ENSG00000156273	protein_coding
CFAP298-TCP10L	21	complement(32402511..32612865)	0.130743	-0.876279	-1.83563	0.000236104	0.00602651	1	ENSG00000265590	protein_coding
CLDN14	21	complement(36460621..36576569)	1.06904	-1.10833	-2.15596	3.14984e-06	0.000160267	0.0757599	ENSG00000159261	protein_coding
ETS2	21	38805183..38824955	10.4399	-0.294304	-1.22629	0.000735015	0.0144907	1	ENSG00000157557	protein_coding
MX2	21	41361999..41409393	1.30691	0.466618	1.38187	2.42911e-06	0.00012743	0.0584249	ENSG00000183486	protein_coding
MX1	21	41420020..41470071	1.86471	0.732845	1.66191	2.54245e-15	6.87666e-13	6.11511e-11	ENSG00000157601	protein_coding
RIPK4	21	complement(41739369..41767089)	24.5535	-0.810835	-1.75423	1.43768e-21	6.71657e-19	3.45791e-17	ENSG00000183421	protein_coding
ABCG1	21	42199689..42297244	0.697647	0.881388	1.84215	9.31203e-07	5.57614e-05	0.0223973	ENSG00000160179	protein_coding
CBS	21	complement(43053191..43076943)	7.91228	-0.310667	-1.24028	0.000356279	0.00823501	1	ENSG00000160200	protein_coding
ADARB1	21	45073853..45226560	4.79308	-0.255638	-1.19386	0.00344525	0.0464295	1	ENSG00000197381	protein_coding
COL6A1	21	45981770..46005050	173.447	-0.383909	-1.30487	2.15937e-06	0.000115594	0.0519372	ENSG00000142156	protein_coding
COL6A2	21	46098112..46132848	197.349	-0.260017	-1.19749	0.0013231	0.0227269	1	ENSG00000142173	protein_coding
PRMT2	21	46635595..46665124	5.82968	0.271979	1.20746	0.00209437	0.0319692	1	ENSG00000160310	protein_coding
YDJC	22	complement(21628089..21630064)	20.6095	0.299273	1.23052	0.000902828	0.0169743	1	ENSG00000161179	protein_coding
SMARCB1	22	23786931..23838009	5.61315	0.257634	1.19552	0.0022774	0.0339561	1	ENSG00000099956	protein_coding
CHEK2	22	complement(28687743..28742422)	4.8198	0.301328	1.23228	0.00170009	0.0273023	1	ENSG00000183765	protein_coding
LIF	22	complement(30240453..30246759)	59.1795	-0.677929	-1.59984	1.98097e-16	5.87319e-14	4.76462e-12	ENSG00000128342	protein_coding
CASTOR1	22	complement(30285117..30289622)	3.57024	-0.39802	-1.3177	0.000381405	0.00868654	1	ENSG00000239282	protein_coding
SEC14L2	22	30396941..30425303	9.35288	-0.388441	-1.30898	8.10218e-06	0.000364173	0.194874	ENSG00000100003	protein_coding
GAL3ST1	22	complement(30554635..30574665)	2.32892	-1.41987	-2.67561	2.78665e-17	1.04785e-14	6.70244e-13	ENSG00000128242	protein_coding
OSBP2	22	30693782..30907824	2.09074	-0.324963	-1.25263	0.00164132	0.0266529	1	ENSG00000184792	protein_coding
SMTN	22	31064105..31104757	8.48017	-0.263479	-1.20037	0.00183862	0.0289322	1	ENSG00000183963	protein_coding
PIK3IP1	22	complement(31281594..31292534)	4.47777	0.377644	1.29922	0.000165195	0.00453978	1	ENSG00000100100	protein_coding
HMOX1	22	35380361..35394214	10.4716	-0.278407	-1.21285	0.00306951	0.0425564	1	ENSG00000100292	protein_coding
APOL3	22	complement(36140329..36166177)	2.18646	0.507233	1.42132	2.07063e-06	0.000111764	0.0498029	ENSG00000128284	protein_coding
MYH9	22	complement(36281280..36388010)	110.472	-0.386338	-1.30707	1.76309e-06	9.81285e-05	0.0424059	ENSG00000100345	protein_coding
TST	22	complement(37010859..37020183)	12.6472	0.358638	1.28221	0.000160986	0.00443993	1	ENSG00000128311	protein_coding
C1QTNF6	22	complement(37180166..37199385)	2.42829	0.768307	1.70327	7.78063e-14	1.71363e-11	1.8714e-09	ENSG00000133466	protein_coding
CARD10	22	complement(37490362..37519542)	20.3812	-0.44669	-1.36291	9.76234e-08	7.79824e-06	0.00234804	ENSG00000100065	protein_coding
SH3BP1	22	37634654..37656117	10.2235	-0.293037	-1.22522	0.000801491	0.0154844	1	ENSG00000100092	protein_coding
GCAT	22	37807905..37817176	9.06377	0.366047	1.28882	0.000195316	0.00519204	1	ENSG00000100116	protein_coding
MAFF	22	38200767..38216507	6.77975	-0.561378	-1.47568	5.34484e-10	6.92449e-08	1.28554e-05	ENSG00000185022	protein_coding
CSNK1E	22	complement(38290691..38318084)	21.3071	-0.325033	-1.25269	8.95987e-05	0.00278497	1	ENSG00000213923	protein_coding
TPTEP2-CSNK1E	22	complement(38291918..38398522)	0.485066	-1.54929	-2.92673	0.00269897	0.0388154	1	ENSG00000283900	protein_coding
SUN2	22	complement(38733290..38794143)	22.4171	-0.248591	-1.18805	0.00257789	0.0373879	1	ENSG00000100242	protein_coding
NPTXR	22	complement(38818452..38844028)	3.39866	0.408788	1.32757	3.01586e-05	0.00112757	0.725374	ENSG00000221890	protein_coding
PDGFB	22	complement(39223359..39244982)	44.4466	-0.507058	-1.42115	9.09562e-10	1.14006e-07	2.18768e-05	ENSG00000100311	protein_coding
ATF4	22	39519695..39522683	108.6	-0.480155	-1.39489	4.71485e-09	5.15524e-07	0.000113402	ENSG00000128272	protein_coding
WNT7B	22	complement(45920366..45977162)	13.2571	-0.486491	-1.40103	1.61986e-08	1.58059e-06	0.000389608	ENSG00000188064	protein_coding
DENND6B	22	complement(50309030..50327012)	3.9822	-0.474133	-1.38908	6.81775e-07	4.29017e-05	0.0163981	ENSG00000205593	protein_coding
ADM2	22	50481543..50486440	0.856514	-1.05084	-2.07173	3.76834e-07	2.55932e-05	0.00906361	ENSG00000128165	protein_coding
TYMP	22	complement(50525752..50530032)	1.1691	0.756707	1.68963	0.000623135	0.0127921	1	ENSG00000025708	protein_coding
CHKB-CPT1B	22	complement(50568869..50582965)	0.468562	1.11354	2.16376	0.000913262	0.0171495	1	ENSG00000254413	protein_coding
ZBED1	X	complement(2486414..2500976)	12.0859	0.259965	1.19745	0.00270314	0.038839	1	ENSG00000214717	protein_coding
ARSD	X	complement(2903972..2929349)	2.6937	0.399397	1.31896	5.11453e-05	0.00177592	1	ENSG00000006756	protein_coding
WWC3	X	10015254..10144474	2.03582	0.385959	1.30673	0.000167881	0.0045972	1	ENSG00000047644	protein_coding
PIR	X	complement(15384799..15493564)	5.23969	0.343101	1.26848	0.00108179	0.0194609	1	ENSG00000087842	protein_coding
REPS2	X	16946658..17153272	0.976657	-0.315339	-1.2443	0.00351616	0.0470231	1	ENSG00000169891	protein_coding
SH3KBP1	X	complement(19533977..19887600)	6.62836	-0.307253	-1.23735	0.000248781	0.00627733	1	ENSG00000147010	protein_coding
MAGEB2	X	30215563..30220089	1.18642	0.892114	1.85589	0.000436213	0.00957992	1	ENSG00000099399	protein_coding
PCSK1N	X	complement(48831096..48835610)	3.24858	0.595783	1.51129	0.000595121	0.012266	1	ENSG00000102109	protein_coding
FAM120C	X	complement(54068324..54183281)	1.84411	0.548565	1.46263	8.37433e-08	6.94124e-06	0.00201419	ENSG00000184083	protein_coding
EDA	X	69616067..70039472	0.758833	-0.476297	-1.39117	0.000388647	0.0087919	1	ENSG00000158813	protein_coding
PGK1	X	77910739..78129295	235.374	-0.406829	-1.32577	4.99593e-07	3.31993e-05	0.0120162	ENSG00000102144	protein_coding
DIAPH2	X	96684712..97604997	2.996	-0.271305	-1.2069	0.00323121	0.0442263	1	ENSG00000147202	protein_coding
ARMCX4	X	101418287..101533459	0.578097	0.394625	1.3146	0.00100177	0.0184079	1	ENSG00000196440	protein_coding
BEX3	X	103376395..103378164	114.295	0.24463	1.18479	0.00335939	0.0454605	1	ENSG00000166681	protein_coding
COL4A6	X	complement(108155607..108439497)	3.217	-0.2956	-1.2274	0.00126579	0.0219512	1	ENSG00000197565	protein_coding
IL13RA2	X	complement(115003975..115019977)	3.20809	-0.707979	-1.63351	2.24834e-05	0.000879762	0.54077	ENSG00000123496	protein_coding
APLN	X	complement(129645259..129654956)	1.69859	-0.475237	-1.39015	0.000348856	0.00811207	1	ENSG00000171388	protein_coding
ENOX2	X	complement(130622325..130903234)	2.74325	0.439411	1.35605	2.22661e-05	0.000875705	0.535544	ENSG00000165675	protein_coding
PABIR2	X	complement(134769566..134797232)	10.1822	0.277325	1.21195	0.00169315	0.0272663	1	ENSG00000156504	protein_coding
SLC6A8	X	153687926..153696588	7.36836	-1.04705	-2.0663	3.04455e-30	2.76105e-27	7.32275e-26	ENSG00000130821	protein_coding
PLXNB3	X	153764196..153779346	2.62463	-0.328536	-1.25574	0.000818192	0.0156891	1	ENSG00000198753	protein_coding
L1CAM	X	complement(153861514..153886173)	50.3171	-0.316319	-1.24515	0.000106328	0.00321671	1	ENSG00000198910	protein_coding
FLNA	X	complement(154348524..154374634)	290.64	-0.33527	-1.26161	3.30588e-05	0.00122094	0.795129	ENSG00000196924	protein_coding
GDI1	X	154436913..154443467	28.7944	-0.254322	-1.19277	0.00215933	0.0325738	1	ENSG00000203879	protein_coding
PLXNA3	X	154458281..154477779	5.11702	-0.333114	-1.25973	0.000115923	0.00342117	1	ENSG00000130827	protein_coding
WASH6P	X	156020826..156025710	3.26085	-0.303466	-1.23411	0.00277717	0.0397177	1	ENSG00000182484	protein_coding
